# Supplementary material for: Computational design of highly efficient thermostable MHET hydrolases and dual enzyme system for PET recycling
Source: Commun Biol. 2023 Nov 9;6:1135. doi: 10.1038/s42003-023-05523-5 (PMC10636135; doi:10.1038/s42003-023-05523-5)
Supplement: Supplementary file 4 — Supplementary Data 1 [file 42003_2023_5523_MOESM4_ESM.xlsx]

## Sheet: Figure 2
Figure 2g				Figure 2h
Name	Match penalty score			NAME	TPA	MHET	TPA	MHET	TPA	MHET	TPA average	MHET average	std
1TQH	12.4			Fast	0.509367	4.27137	0.488749	4.29199	0.702884	4.07786	0.567	4.21374	0.0964525
1EVQ	11.05			1TQH	0.748584	4.03216	0.71278	4.06796	0.705167	4.07557	0.722177	4.05856	0.0189292
5FRD	14.06			1EVQ	0.757265	4.02348	0.764367	4.01637	0.748255	4.03249	0.756629	4.02411	0.00659304
4UHF	14.6			2C7B	0.151727	4.62901	0.149433	4.63131	0.151065	4.62968	0.150742	4.63	0.000964337
2C7B	15.9			5FRD	0.0496385	4.7311	0.049247	4.73149	0.0483375	4.7324	0.0490744	4.73167	0.00054499
4WY8	13.23			4UHF	0.318206	4.46253	0.315076	4.46566	0.311592	4.46915	0.314958	4.46578	0.00270162
4V2I	16.39
1C7I	28.68
Figure 2i
NAME	TPA	MHET	BHET	Sum	TPA	MHET	BHET	Sum	TPA	MHET	BHET	Sum	TPA average	MHET average	BHET average	Sum average	std
Fast	2.39158	7.43357	0.183696	10.0088	2.2186	6.75991	0.16614	9.14465	2.16289	6.31231	0.152985	8.62819	2.25769	6.83527	0.167607	9.26056	0.638987
1TQH	0.0032766	0.004287	0.0019848	0.0095484	0.00242417	0.00429	0.0021687	0.00888287	0.00181735	0.0042864	0.0022032	0.00830695	0.00250604	0.0042878	0.0021189	0.00891274	0.00247014
1EVQ	0.949976	0.287147	0.0003873	1.23751	0.822655	0.421462	0.0080217	1.25214	0.948314	0.274628	0.0015105	1.22445	0.906982	0.327746	0.0033065	1.23803	0.105293
2C7B	0.0341448	0.0537903	0.0029889	0.090924	0.0327681	0.0550857	0.0030072	0.090861	0.0386312	0.0659979	0.003297	0.107926	0.0351813	0.0582913	0.0030977	0.0965703	0.044249
5FRD	0.012235	0.0456003	0.0047433	0.0625786	0.0139747	0.0498477	0.0042825	0.0681049	0.011321	0.0412965	0.0042309	0.0568484	0.0125102	0.0455815	0.0044189	0.0625106	0.025556
4UHF	0.0333264	0.0234687	0.0055326	0.0623277	0.042365	0.0264945	0.0064236	0.0752831	0.0343969	0.0239538	0.0054534	0.0638041	0.0366961	0.024639	0.0058032	0.0671383	0.030243

## Sheet: Figure 4
1 ns data- Figure 4ab						5 ns data-Figure 4cd
name	Frequency of distance(OG(S94)-C11(TS)) < 3.0	Frequency of RMSDTS < 2.5	Frequency of H-bond(O4(TS)-N(F25))	Frequency of H-bond(O4(TS)-N(L95))		name	Frequency of distance(OG(S94)-C11(TS)) < 3.0	Frequency of RMSDTS < 2.5	Frequency of H-bond(O4(TS)-N(F25))	Frequency of H-bond(O4(TS)-N(L95))
1TQH_repack_1	0.43564	0.24752	0.39505	0.18812		repack	0.11657	0.02275	0.09	0.04
SEQ004.450_G124L_1	0.27426	0.13564	0.41584	0.20594		G124C	0.12495	0.02116	0.26	0.03
SEQ005.450_G124F_1	0.51287	0.24356	0.7198	0.34455		G124W	0.05709	0.03353	0.06	0.04
SEQ017.450_I165K_1	0.5703	0.43366	0.62673	0.54455		M189L	0.47425	0.32295	0.12	0.06
SEQ018.450_L161K_1	0.56931	0.38119	0.68911	0.45446		M121V	0.11058	0.06267	0.13	0.09
SEQ037.450_M121S_1	0.57822	0.38416	0.71287	0.51287		I165H	0.0523	0.01597	0.06	0.04
SEQ026.450_I165R_1	0.88614	0.92277	0.92277	0.88812		I190T	0.12934	0.03752	0.12	0.09
SEQ021.450_I165K_G124L_1	0.49208	0.50099	0.55941	0.44158		M121A	0.06467	0.04311	0.07	0.05
SEQ031.450_M121K_G124T_1	0.50891	0.62277	0.66238	0.42079		M121K	0.43273	0.5018	0.29	0.11
SEQ114.450_I165R_G124F_1	0.80099	0.8396	0.90891	0.78713		L161F_G124L	0.23513	0.05589	0.11856	0.08224
SEQ009.450_I165M_G124H_1	0.59307	0.33762	0.76535	0.53069		L161F_G124F	0.25509	0.12335	0.21	0.12
SEQ002.774_M121S_G124F_1	0.8198	0.82376	0.92277	0.77822		L161F_G124W	0.16527	0.03593	0.13453	0.06228
SEQ030.774_M189L_M121S_1	0.49604	0.33861	0.6297	0.41287		I165M_G124I	0.06826	0.0523	0.1002	0.06148
SEQ001.774_I165K_M121S_G124F_1	0.85644	0.92871	0.94455	0.86832		L161F_G124N	0.13094	0.02116	0.21198	0.04431
SEQ001.774_I165K_M121S_G124L_1	0.54158	0.65545	0.65446	0.48713		I165M_G124F	0.07585	0.0507	0.1481	0.07385
SEQ023.450_T20M_1	0.34653	0.21584	0.55446	0.24257		I165M_G124F	0.07585	0.0507	0.1481	0.07385
SEQ037.450_T20S_1	0.19406	0.05347	0.34158	0.09307		M189L_L161F	0.03433	0.01238	0.06986	0.01317
SEQ001.450_G124H_1	0.39901	0.24257	0.51881	0.32871		M189I_L161F	0.30499	0.11816	0.28104	0.13613
SEQ002.450_G124V_1	0.22079	0.11188	0.35446	0.12574		M189L_I165M	0.1996	0.08982	0.19281	0.13852
SEQ003.450_G124I_1	0.31089	0.10594	0.32871	0.15248		L161F_I165L	0.33812	0.23074	0.36647	0.31497
SEQ006.450_G124C_1	0.41485	0.2	0.50495	0.31485		I190V_L161F	0.0495	0.01717	0.09581	0.02036
SEQ007.450_G124M_1	0.36832	0.19406	0.45248	0.23168		M189I_L161M	0.13134	0.01956	0.13852	0.04511
SEQ008.450_G124T_1	0.34653	0.1297	0.56238	0.18812		L161F_M121V	0.24112	0.12216	0.31058	0.13014
SEQ009.450_G124A_1	0.39307	0.11782	0.55347	0.28317		I190T_L161F	0.14052	0.04591	0.1984	0.05948
SEQ010.450_G124S_1	0.30396	0.07624	0.45644	0.2		L161F_I165Q	0.23832	0.0487	0.11018	0.06108
SEQ011.450_G124W_1	0.60891	0.38614	0.72871	0.53366		M189V_M121S	0.3493	0.17525	0.34531	0.3002
SEQ012.450_G124N_1	0.41089	0.27426	0.57129	0.37426		L161F_M121S	0.26188	0.06467	0.48663	0.11457
SEQ013.450_L161F_1	0.3396	0.16634	0.48218	0.27129		L161K_G124H	0.27864	0.17006	0.34571	0.21517
SEQ014.450_M121K_1	0.74059	0.78416	0.93069	0.70396		L161K_G124V	0.41397	0.25269	0.48104	0.22196
SEQ015.450_G124Q_1	0.29703	0.13861	0.35644	0.23168		L161K_G124F	0.44072	0.32455	0.55489	0.26427
SEQ015.450_G124Y_1	0.33366	0.25842	0.49802	0.2703		M189L_L161K	0.41916	0.21437	0.60439	0.3509
SEQ016.450_G124Y_1	0.2396	0.1396	0.27921	0.16139		L161K_G124C	0.31018	0.17685	0.36287	0.15968
SEQ019.450_L161M_1	0.29901	0.06535	0.4505	0.19505		M189T_L161K	0.4487	0.11657	0.53373	0.32854
SEQ020.450_I165M_1	0.19307	0.08713	0.35149	0.20297		L161K_G124A	0.18922	0.14172	0.16447	0.13134
SEQ021.450_M189V_1	0.30099	0.12871	0.51089	0.1901		M189S_L161K	0.37325	0.10978	0.34731	0.26747
SEQ022.450_M189L_1	0.41584	0.17723	0.50891	0.33366		L161K_M121C	0.09022	0.11936	0.13533	0.08543
SEQ024.722_M121H_1	0.23762	0.13465	0.3604	0.07525		I190V_L161K	0.27784	0.11856	0.30818	0.18762
SEQ025.450_M189A_1	0.28911	0.13366	0.40198	0.20792		L161K_M121H	0.43553	0.45309	0.43393	0.40559
SEQ026.450_M189I_1	0.31188	0.13366	0.41485	0.20198		I165R_G124H	0.54172	0.58084	0.61597	0.56407
SEQ027.450_L161H_1	0.29901	0.10396	0.42079	0.26337		L161M_I165R	0.32016	0.36128	0.37046	0.34691
SEQ028.450_I165V_1	0.21188	0.09604	0.29307	0.1396		I165R_M121S	0.44471	0.50419	0.48503	0.4515
SEQ030.450_M189T_1	0.47228	0.14356	0.6099	0.4		I165R_M121C	0.402	0.499	0.50898	0.42515
SEQ032.450_M189S_1	0.26733	0.11782	0.40495	0.17426		M189V_I165R	0.52934	0.47505	0.58483	0.54012
SEQ033.450_M121V_1	0.39109	0.19208	0.54455	0.28713		I165R_T20M_	0.55449	0.53533	0.52535	0.5014
SEQ034.450_L161V_1	0.12871	0.05842	0.24851	0.08911		I165R_M121T	0.19122	0.23114	0.24511	0.1988
SEQ035.450_I190V_1	0.35644	0.11683	0.60297	0.2099		I165R_G124C	0.46547	0.19202	0.51218	0.43912
SEQ036.450_I165L_1	0.21287	0.08713	0.3901	0.1297		M189S_I165R	0.48263	0.42595	0.54212	0.47864
SEQ039.450_I165H_1	0.55446	0.3505	0.68218	0.48713		I165K_G124H	0.41158	0.32695	0.42236	0.31357
SEQ040.450_I190T_1	0.46931	0.14257	0.5604	0.35545		L161F_M121K	0.3014	0.27745	0.56687	0.22874
SEQ046.450_M121C_1	0.27129	0.11287	0.37822	0.22574		I165K_G124F	0.41996	0.2994	0.25569	0.16287
SEQ049.450_L161C_1	0.21089	0.09208	0.27723	0.12475		I165K_G124C	0.28263	0.19122	0.37206	0.2517
SEQ050.450_L161I_1	0.16931	0.05545	0.27624	0.08911		I165K_G124W	0.49341	0.3505	0.36108	0.24351
SEQ051.450_M121A_1	0.52376	0.3495	0.6495	0.42079		I165K_M121K	0.52735	0.57645	0.58323	0.5481
SEQ055.450_M121I_1	0.21584	0.06139	0.35941	0.09604		I165K_T20M_	0.25908	0.17365	0.29301	0.16687
SEQ058.450_L161A_1	0.18119	0.07426	0.27129	0.11287		I165K_M121S	0.48064	0.58723	0.38084	0.29341
SEQ034.450_I165K_T20M_1	0.64257	0.61683	0.72871	0.60594		M189L_L161F_G124L	0.21916	0.07545	0.19202	0.08583
SEQ034.450_L161F_T20V_1	0.4099	0.22574	0.47822	0.34257		M189L_L161F_G124M	0.42315	0.14212	0.48184	0.1509
SEQ091.450_I165R_T20M_1	0.82772	0.83762	0.89208	0.82178		M189W_L161F_G124L	0.28463	0.20838	0.41876	0.17006
SEQ001.450_I165K_G124H_1	0.73267	0.76139	0.8604	0.69406		M189W_L161F_G124I	0.29461	0.13733	0.45749	0.22036
SEQ001.450_L161F_G124H_1	0.49505	0.22475	0.6505	0.33663		M189W_L161F_G124M	0.2483	0.21397	0.31537	0.23912
SEQ001.450_L161F_M121K_1	0.52772	0.54356	0.65941	0.5		M189I_L161F_G124I	0.2986	0.21158	0.28623	0.23313
SEQ001.450_L161H_M121K_1	0.75347	0.81287	0.84554	0.79406		M189V_L161F_G124M	0.12255	0.07066	0.10419	0.06986
SEQ001.450_M189L_L161F_1	0.47822	0.26139	0.68317	0.34059		M189Y_L161F_G124F	0.17525	0.07226	0.15888	0.12455
SEQ002.450_L161F_G124L_1	0.58119	0.35842	0.77129	0.51683		L161F_I165L_G124L	0.23633	0.08184	0.13214	0.08663
SEQ002.450_L161M_M121K_1	0.36238	0.32277	0.44851	0.28416		L161F_I165V_G124I	0.26627	0.11737	0.3521	0.14411
SEQ002.450_M121K_G124H_1	0.48812	0.59703	0.60297	0.48317		I190V_L161F_G124L	0.13573	0.0515	0.1976	0.06986
SEQ002.450_M189V_L161F_1	0.36337	0.19901	0.47723	0.26535		M189W_L161F_G124V	0.34331	0.22275	0.44112	0.2483
SEQ003.450_L161F_G124I_1	0.30198	0.12277	0.47327	0.20198		M189I_L161F_G124M	0.29261	0.17685	0.24711	0.19601
SEQ003.450_M189A_L161F_1	0.27228	0.19307	0.35347	0.25347		M189W_L161F_G124H	0.1521	0.03513	0.09421	0.07265
SEQ004.450_L161F_G124F_1	0.57921	0.37822	0.72277	0.4604		L161F_I165L_G124I	0.43633	0.10978	0.40559	0.13014
SEQ004.450_L161F_G124V_1	0.3604	0.10198	0.64059	0.19307		L161F_I165V_G124M	0.14012	0.03473	0.07665	0.05309
SEQ004.450_M189I_L161F_1	0.37228	0.27327	0.49208	0.33267		M189I_L161F_G124V	0.24032	0.13892	0.21916	0.17206
SEQ005.450_I165M_M121K_1	0.41881	0.34653	0.45743	0.21782		M189L_L161F_G124F	0.17405	0.06707	0.15569	0.07385
SEQ005.450_L161F_G124F_1	0.43762	0.21386	0.5396	0.24158		M189Y_L161F_G124M	0.06786	0.03393	0.13733	0.03154
SEQ005.450_M189T_L161F_1	0.4297	0.12376	0.71485	0.17426		I190V_L161F_G124I	0.20479	0.05549	0.21637	0.08024
SEQ006.450_I165K_G124F_1	0.61485	0.54059	0.66238	0.48911		I190T_L161F_G124L	0.27705	0.08463	0.30499	0.15329
SEQ006.450_L161F_G124C_1	0.40396	0.1198	0.63564	0.24653		L161F_I165L_G124M	0.28782	0.12016	0.19321	0.14531
SEQ006.450_M189S_L161F_1	0.3396	0.18218	0.48812	0.27822		L161F_M121V_G124I	0.1988	0.07146	0.43952	0.06148
SEQ007.450_L161N_M121K_1	0.39802	0.36535	0.53861	0.33465		M189L_L161F_G124Y	0.2503	0.05589	0.31457	0.11657
SEQ007.450_M121K_G124I_1	0.27228	0.17723	0.3099	0.13663		I190V_L161F_G124M	0.50259	0.3014	0.41876	0.38603
SEQ007.450_M189L_L161M_1	0.35149	0.06436	0.57822	0.22178		I190T_L161F_G124I	0.18483	0.04511	0.07864	0.05349
SEQ008.450_L161F_I165V_1	0.36337	0.1396	0.6198	0.1396		L161F_I165V_G124F	0.05948	0.02715	0.07226	0.04591
SEQ008.450_M121K_G124L_1	0.52178	0.38218	0.61089	0.25941		L161F_I165L_G124V	0.20798	0.10499	0.2	0.14212
SEQ008.450_M189L_M121K_1	0.40891	0.33762	0.6099	0.26634		M189I_L161F_G124C	0.34411	0.22595	0.33972	0.27625
SEQ009.450_M189L_I165M_1	0.43168	0.25941	0.5396	0.37624		L161F_I165Q_G124L	0.08343	0.02874	0.11617	0.03553
SEQ009.450_M189V_M121K_1	0.33267	0.23861	0.47327	0.16832		I190V_L161F_G124V	0.26108	0.0475	0.3485	0.07186
SEQ010.450_I165K_G124C_1	0.74059	0.66634	0.88317	0.70099		L161F_M121V_G124M	0.31537	0.15729	0.22196	0.16287
SEQ010.450_L161F_G124T_1	0.37822	0.09307	0.64455	0.18911		M189W_I165M_G124L	0.19002	0.08743	0.19321	0.09301
SEQ010.450_L161K_G124H_1	0.61485	0.47525	0.8	0.51089		L161F_M121K	0.3014	0.27745	0.56687	0.22874
SEQ010.450_M189V_L161M_1	0.32178	0.15941	0.49109	0.21584		L161H_M121K	0.64391	0.70339	0.76886	0.65549
SEQ011.450_L161F_I165L_1	0.6099	0.34455	0.70495	0.52475		M121K_G124H	0.06627	0.08224	0.10419	0.06986
SEQ011.450_M121K_G124V_1	0.5604	0.58515	0.65941	0.52574		L161N_M121K	0.18204	0.09621	0.25828	0.05349
SEQ012.450_I165S_M121K_1	0.33861	0.33069	0.55446	0.29109		M121K_G124V	0.07705	0.18723	0.32136	0.06028
SEQ012.450_L161F_G124A_1	0.27228	0.12574	0.5099	0.16535		M189A_M121K	0.26786	0.2998	0.35689	0.25349
SEQ012.450_M189A_M121K_1	0.67624	0.69109	0.81089	0.67822		I165N_M121K	0.11138	0.12255	0.14611	0.1014
SEQ012.450_M189V_I165M_1	0.38911	0.14653	0.57822	0.24851		M121K_G124F	0.20399	0.24511	0.17246	0.15649
SEQ013.450_I165N_M121K_1	0.68911	0.51485	0.75743	0.62376		I165V_M121K	0.0491	0.05429	0.12255	0.02595
SEQ013.450_L161F_G124A_1	0.36436	0.15842	0.54653	0.26733		M121K_G124M	0.18603	0.24232	0.23593	0.15689
SEQ013.450_L161K_M121K_1	0.22079	0.30297	0.36832	0.17327		M189T_M121K	0.05828	0.03553	0.07585	0.04271
SEQ013.450_M189A_L161M_1	0.19307	0.1198	0.23861	0.15842		M189S_M121K	0.2978	0.21397	0.31417	0.20719
SEQ014.450_I190V_L161F_1	0.40594	0.26832	0.49703	0.33069		M121K_G124C	0.23713	0.32096	0.2523	0.26387
SEQ015.450_L161F_G124S_1	0.3604	0.24356	0.4495	0.3		M121K_G124A	0.19002	0.25389	0.23992	0.18603
SEQ015.450_M189A_I165M_1	0.16931	0.03267	0.3	0.05941		M121K_G124S	0.26228	0.28343	0.42515	0.11816
SEQ016.450_M121K_G124F_1	0.69802	0.7604	0.8198	0.65743		M121K_G124W	0.24271	0.30659	0.29701	0.22754
SEQ016.450_M189I_L161M_1	0.41881	0.25347	0.54455	0.34752		M121K_G124N	0.21118	0.25589	0.28303	0.16487
SEQ016.450_M189I_M121K_1	0.18713	0.11386	0.31683	0.03861		G124F	0.30978	0.15289	0.3	0.18
SEQ017.450_L161F_M121V_1	0.55842	0.35644	0.64752	0.46832		G124L	0.15449	0.0475	0.2495	0.06467
SEQ017.450_M189W_G124H_1	0.4703	0.23267	0.66436	0.37228		L161K	0.52854	0.21078	0.68	0.47
SEQ018.450_I165K_G124W_1	0.6	0.59703	0.68911	0.53663		I165K	0.2487	0.08942	0.28	0.22
SEQ018.450_I165V_M121K_1	0.57822	0.51188	0.62376	0.43762		I165R	0.41597	0.26986	0.38	0.34
SEQ019.450_M121K_G124M_1	0.51683	0.41683	0.62772	0.32574		M121S	0.21916	0.12016	0.25	0.21
SEQ019.450_M189T_M121K_1	0.53168	0.43465	0.6198	0.45644		I165M_G124H	0.46786	0.11976	0.47345	0.33693
SEQ020.450_I165R_G124H_1	0.50891	0.5396	0.61188	0.5495		M189L_M121S	0.47425	0.32295	0.48982	0.4523
SEQ020.450_L161F_G124W_1	0.6	0.54356	0.8	0.60396		I165R_G124F	0.69022	0.81557	0.83353	0.69581
SEQ020.450_M189L_L161H_1	0.40594	0.2802	0.4396	0.34554		M121S_G124F	0.62116	0.57285	0.70858	0.61637
SEQ022.450_I190T_L161F_1	0.54554	0.15446	0.65842	0.36535		I165K_G124L	0.5501	0.63513	0.6491	0.56447
SEQ024.450_I165M_G124I_1	0.54059	0.28911	0.66634	0.47723		M121K_G124T	0.43273	0.5018	0.5002	0.42555
SEQ024.450_L161M_I165R_1	0.73267	0.79505	0.8505	0.73564		I165K_M121S_G124F	0.48064	0.58723	0.52774	0.47705
SEQ024.450_M189S_M121K_1	0.63564	0.62871	0.7	0.6		I165K_M121S_G124L	0.34451	0.39242	0.41996	0.26228
SEQ025.450_I165M_G124L_1	0.30396	0.14455	0.4099	0.24059
SEQ025.450_M121K_G124C_1	0.58515	0.68119	0.69406	0.51683
SEQ025.450_M189I_I165M_1	0.33168	0.13663	0.32178	0.17228
SEQ027.450_I165K_M121K_1	0.69703	0.74455	0.77426	0.72376
SEQ029.450_I165R_M121V_1	0.62277	0.60198	0.79406	0.63069
SEQ029.450_L161K_G124I_1	0.62772	0.68812	0.86238	0.38911
SEQ029.450_L161K_I165H_1	0.44752	0.23465	0.56139	0.33663
SEQ030.450_L161K_G124L_1	0.62079	0.63366	0.83564	0.3604
SEQ031.450_I165M_G124V_1	0.24752	0.13861	0.3703	0.19208
SEQ033.450_L161F_G124N_1	0.55446	0.2495	0.69208	0.42574
SEQ033.450_L161F_I165Q_1	0.41386	0.21386	0.6802	0.29109
SEQ033.450_L161K_G124V_1	0.68416	0.67921	0.98713	0.46337
SEQ033.450_L161M_I165F_1	0.40495	0.23366	0.54455	0.32475
SEQ035.450_M189L_L161V_1	0.26139	0.12079	0.40792	0.16832
SEQ037.450_L161F_M121S_1	0.62376	0.45842	0.77525	0.50099
SEQ037.774_M189Y_G124F_1	0.42178	0.30099	0.45941	0.34653
SEQ038.450_L161M_G124F_1	0.30693	0.16238	0.36832	0.19307
SEQ038.450_M121K_G124A_1	0.81782	0.95149	0.93465	0.84752
SEQ039.450_L161V_G124H_1	0.38416	0.24653	0.49109	0.35644
SEQ040.450_L161K_G124F_1	0.72475	0.71287	0.89901	0.71386
SEQ041.450_M189L_L161K_1	0.69307	0.42772	0.77723	0.54257
SEQ042.450_I165M_G124F_1	0.65248	0.44257	0.82772	0.48812
SEQ043.450_I165M_G124F_1	0.53069	0.42673	0.58812	0.50891
SEQ043.450_M189V_L161K_1	0.60693	0.32475	0.68812	0.45842
SEQ047.450_M189G_L161F_1	0.33861	0.16733	0.40495	0.27228
SEQ051.450_M121K_G124S_1	0.5505	0.67921	0.70198	0.55446
SEQ052.774_M189V_M121S_1	0.71881	0.42772	0.90396	0.57426
SEQ053.450_I165Q_M121K_1	0.52871	0.50693	0.60891	0.51881
SEQ054.450_I165K_M121S_1	0.7901	0.84752	0.87525	0.77624
SEQ055.450_I165R_M121S_1	0.66733	0.71386	0.80792	0.71287
SEQ058.450_M189A_L161K_1	0.5396	0.28614	0.67624	0.49901
SEQ059.450_L161K_I165M_1	0.40495	0.25545	0.70396	0.28713
SEQ066.450_M121K_G124W_1	0.80891	0.74851	0.85545	0.72277
SEQ068.450_I165R_M121C_1	0.67129	0.65149	0.78119	0.69505
SEQ073.450_L161K_G124C_1	0.60792	0.4703	0.8198	0.5198
SEQ079.450_I165R_M121A_1	0.64455	0.62178	0.88911	0.69802
SEQ079.450_L161K_G124M_1	0.51881	0.54257	0.72574	0.35644
SEQ080.450_M189I_L161K_1	0.48812	0.29208	0.57426	0.46238
SEQ082.450_I165R_G124V_1	0.53267	0.59109	0.62772	0.53564
SEQ082.450_M121K_G124N_1	0.64752	0.84356	0.90594	0.63465
SEQ083.450_M189L_I165R_1	0.6396	0.69406	0.70792	0.64554
SEQ084.450_L161K_I165V_1	0.47921	0.29109	0.5604	0.37228
SEQ084.450_M189V_I165R_1	0.74356	0.72376	0.77228	0.72772
SEQ086.450_L161K_M121V_1	0.55347	0.4099	0.79109	0.44455
SEQ087.450_I165F_M121K_1	0.29505	0.23267	0.36931	0.18416
SEQ091.450_L161K_G124T_1	0.50297	0.40297	0.82574	0.3901
SEQ096.450_M189T_L161K_1	0.64851	0.53861	0.8198	0.67129
SEQ098.450_L161H_G124F_1	0.48614	0.21782	0.63366	0.33069
SEQ102.450_I165R_M121I_1	0.61782	0.64158	0.8703	0.60693
SEQ102.450_L161K_I165Q_1	0.63564	0.37426	0.70792	0.51089
SEQ103.450_L161K_G124A_1	0.68119	0.5	0.87822	0.54851
SEQ107.450_M189A_I165R_1	0.55446	0.54356	0.64554	0.53168
SEQ115.450_I165R_M121T_1	0.70594	0.77822	0.84752	0.72871
SEQ117.450_M189S_L161K_1	0.79703	0.7396	0.93564	0.78119
SEQ124.450_L161K_M121C_1	0.5396	0.40891	0.71386	0.48812
SEQ126.450_L161K_M121A_1	0.52772	0.52475	0.66436	0.4901
SEQ131.450_L161K_G124S_1	0.5	0.2198	0.73762	0.34356
SEQ139.450_I190V_L161K_1	0.62178	0.56733	0.70099	0.59604
SEQ139.450_M189I_I165R_1	0.70792	0.59802	0.81386	0.66634
SEQ150.450_L161K_I165L_1	0.37624	0.34158	0.51584	0.33663
SEQ160.450_M189T_I165R_1	0.63366	0.52277	0.67228	0.57723
SEQ164.450_L161K_M121H_1	0.65644	0.63366	0.84653	0.67921
SEQ168.450_I165R_G124C_1	0.89604	0.84257	0.97921	0.87228
SEQ168.450_L161K_G124W_1	0.60396	0.54554	0.73366	0.38614
SEQ178.450_I190T_L161K_1	0.64851	0.39604	0.69802	0.49901
SEQ199.450_M189S_I165R_1	0.73168	0.71485	0.80495	0.70099
SEQ0_repack_K116crystal_1	0.26931	0.15644	0.38911	0.19505
SEQ002.450_M189L_L161F_G124L_1	0.62871	0.5604	0.72376	0.62574
SEQ004.450_M189L_L161F_G124M_1	0.55545	0.43564	0.73267	0.47822
SEQ006.450_M189L_L161F_G124V_1	0.47723	0.21584	0.70792	0.31188
SEQ007.450_M189W_L161F_G124L_1	0.68317	0.42079	0.78317	0.59109
SEQ009.450_M189W_L161F_G124I_1	0.57327	0.45347	0.79703	0.47129
SEQ010.450_M189L_L161F_G124H_1	0.42277	0.25446	0.5901	0.31386
SEQ018.450_L161F_I165V_G124L_1	0.36832	0.16337	0.49208	0.23663
SEQ020.450_M189W_L161F_G124M_1	0.63861	0.53861	0.76139	0.52673
SEQ027.450_M189I_L161F_G124I_1	0.54257	0.31287	0.67723	0.37921
SEQ029.450_M189V_L161F_G124M_1	0.58515	0.39604	0.75347	0.50594
SEQ030.450_M189L_L161F_G124C_1	0.40297	0.25842	0.51386	0.3
SEQ032.774_M189Y_L161F_G124I_1	0.36238	0.17426	0.63762	0.23861
SEQ035.774_M189Y_L161F_G124F_1	0.47327	0.37525	0.59703	0.43366
SEQ038.450_L161F_I165L_G124L_1	0.55248	0.40792	0.63267	0.51782
SEQ042.450_L161F_I165V_G124I_1	0.44554	0.30594	0.65347	0.34158
SEQ044.450_M189L_L161F_G124T_1	0.40594	0.20495	0.63663	0.26733
SEQ060.450_I190V_L161F_G124L_1	0.56337	0.4099	0.64653	0.53168
SEQ063.450_M189W_L161F_G124V_1	0.46832	0.37525	0.60198	0.39406
SEQ066.450_M189I_L161F_G124M_1	0.42079	0.3703	0.54059	0.37426
SEQ072.450_M189W_L161F_G124H_1	0.4604	0.27426	0.65545	0.46337
SEQ076.450_L161F_M121V_G124L_1	0.38614	0.20693	0.49109	0.2297
SEQ078.450_L161F_I165L_G124I_1	0.67426	0.67624	0.74752	0.69802
SEQ081.450_L161F_I165V_G124M_1	0.49901	0.33366	0.56337	0.38416
SEQ083.450_M189I_L161F_G124V_1	0.65644	0.38614	0.7802	0.64455
SEQ085.450_M189L_L161F_G124F_1	0.5495	0.49406	0.66931	0.52277
SEQ101.450_M189L_L161F_G124A_1	0.34356	0.21386	0.45446	0.29307
SEQ106.450_M189Y_L161F_G124M_1	0.52475	0.4	0.70297	0.5396
SEQ107.450_I190V_L161F_G124I_1	0.44059	0.26931	0.57129	0.35248
SEQ108.450_I190T_L161F_G124L_1	0.5198	0.33168	0.60297	0.46634
SEQ120.450_L161F_I165V_G124V_1	0.38812	0.26238	0.52277	0.28713
SEQ129.450_M189L_L161F_G124S_1	0.37822	0.18317	0.58515	0.26139
SEQ146.450_L161F_I165L_G124M_1	0.81287	0.7297	0.89703	0.79802
SEQ157.450_L161F_M121V_G124I_1	0.61386	0.51485	0.73465	0.56634
SEQ164.450_M189Y_L161F_G124H_1	0.25149	0.12277	0.41485	0.16832
SEQ177.450_M189Y_L161F_G124L_1	0.43267	0.19901	0.65545	0.28416
SEQ178.450_M189L_L161F_G124Y_1	0.58911	0.53762	0.6703	0.56931
SEQ181.450_I190V_L161F_G124M_1	0.6396	0.51485	0.78515	0.63465
SEQ183.774_M189Y_L161F_G124V_1	0.32079	0.1297	0.49901	0.22079
SEQ184.450_I190T_L161F_G124I_1	0.52871	0.29901	0.55149	0.39109
SEQ187.450_L161F_I165V_G124H_1	0.37228	0.14752	0.4901	0.20495
SEQ190.450_L161F_I165V_G124F_1	0.50099	0.42178	0.60297	0.43366
SEQ199.450_L161F_I165L_G124V_1	0.5901	0.46535	0.76634	0.51683
SEQ216.450_M189W_L161F_G124Y_1	0.48713	0.28218	0.73861	0.3
SEQ228.450_M189I_L161F_G124C_1	0.5	0.22277	0.67822	0.39307
SEQ264.450_L161F_I165Q_G124L_1	0.5198	0.31386	0.69208	0.4505
SEQ267.450_I190V_L161F_G124V_1	0.47129	0.26733	0.53762	0.41188
SEQ283.450_L161F_M121V_G124M_1	0.47921	0.38218	0.62475	0.44653
SEQ285.450_M189W_I165M_G124L_1	0.48119	0.29604	0.59703	0.45644
SEQ299.774_L161F_M121S_G124H_1	0.38515	0.1802	0.48119	0.3099

## Sheet: Figure 5
Figure 5a				Figure 5b
name	kcat/Km	Fold		Temperature	Cp	Temperature	Cp	Temperature	Cp	Temperature	Cp
WT	0.13	1		°C	kcal/mol/K	°C	kcal/mol/K	°C	kcal/mol/K	°C	kcal/mol/K
M1	0.55	4.2			WT		M8		M13		M14
M2	0.67	5.1		47.2842	1.5e-05	42.2519	2e-06	46.443	0.01449	47.38	-4.1e-05
M3	0.66	5.1		47.3947	-0.00995	42.3629	-0.03072	46.5532	-0.000431	47.4906	-0.00358
M4	0	0		47.5062	-0.01415	42.4734	-0.06564	46.6626	0.01391	47.6003	0.00329
M5	0.13	1		47.6183	-0.01138	42.583	-0.08753	46.7724	0.04911	47.711	0.01304
M6	0.24	1.8		47.7295	-0.0078	42.6924	-0.0907	46.8828	0.1034	47.823	0.01685
M7	0.33	2.5		47.8406	-0.00763	42.8031	-0.09573	46.9942	0.17093	47.9352	0.02533
M8	4.7	36		47.9513	-0.01604	42.9156	-0.1021	47.1059	0.23009	48.0463	0.0284
M9	0.51	3.9		48.0616	-0.02187	43.0265	-0.11365	47.2166	0.27693	48.1558	0.02482
M10	0.18	1.4		48.1721	-0.02452	43.1372	-0.13276	47.3278	0.31632	48.2661	0.01798
M11	0.06	0.5		48.283	-0.03155	43.2484	-0.14456	47.4391	0.35308	48.3774	0.01687
M12	0.38	2.9		48.3938	-0.03362	43.3586	-0.15175	47.5497	0.40184	48.4888	0.02035
M13	8.11	62.1		48.5049	-0.02402	43.4692	-0.15443	47.6601	0.4564	48.6	0.01916
M14	12.58	96.3		48.6166	-0.02279	43.5801	-0.15427	47.7713	0.52644	48.7093	0.02067
				48.7259	-0.03442	43.6912	-0.1607	47.8824	0.5957	48.8184	0.02018
				48.835	-0.04246	43.8024	-0.1681	47.9932	0.65083	48.9299	0.01173
				48.9466	-0.06413	43.9138	-0.17108	48.1041	0.70427	49.0404	0.00925
				49.0577	-0.08715	44.0243	-0.18442	48.2142	0.76043	49.1515	0.01546
				49.1685	-0.10662	44.135	-0.20415	48.3243	0.82464	49.2642	0.01568
				49.2795	-0.11728	44.2463	-0.20967	48.4352	0.89326	49.3749	0.01637
				49.3896	-0.123	44.3569	-0.21143	48.5463	0.96129	49.4851	0.01873
				49.5003	-0.13882	44.4678	-0.21544	48.6567	1.03471	49.5962	0.01935
				49.6121	-0.15213	44.5778	-0.214	48.7665	1.10161	49.7069	0.02141
				49.7235	-0.18167	44.6873	-0.2158	48.8766	1.15516	49.8184	0.01663
				49.8346	-0.21866	44.7995	-0.2231	48.9863	1.21246	49.93	0.00791
				49.9465	-0.25704	44.9109	-0.23318	49.0973	1.28423	50.0406	0.00586
				50.0576	-0.30203	45.0209	-0.23526	49.209	1.36066	50.1511	0.00561
				50.1682	-0.34856	45.1315	-0.24303	49.319	1.43197	50.2617	0.0132
				50.2791	-0.39844	45.2411	-0.25282	49.4288	1.50376	50.3732	0.02067
				50.39	-0.44859	45.3517	-0.24794	49.54	1.58566	50.4852	0.01507
				50.5008	-0.49796	45.4635	-0.24245	49.6523	1.67527	50.5958	0.01433
				50.6107	-0.54339	45.5742	-0.24074	49.7634	1.75807	50.7059	0.01761
				50.7202	-0.58422	45.6855	-0.2386	49.874	1.83315	50.8163	0.01692
				50.8306	-0.62634	45.7971	-0.24698	49.9855	1.89994	50.9262	0.00629
				50.9419	-0.66365	45.9073	-0.25695	50.0971	1.97285	51.0371	0.000399
				51.0537	-0.69494	46.017	-0.25559	50.2077	2.05068	51.1473	0.00286
				51.1644	-0.72342	46.1282	-0.25459	50.3185	2.12819	51.2573	0.00121
				51.2741	-0.7481	46.2405	-0.26164	50.4309	2.20589	51.3689	-0.00359
				51.3845	-0.77381	46.3518	-0.26143	50.5422	2.2785	51.4804	0.00046
				51.4956	-0.7985	46.462	-0.25672	50.6526	2.36091	51.5915	0.00144
				51.6065	-0.82344	46.573	-0.25237	50.7616	2.44693	51.7032	-0.0054
				51.7176	-0.84436	46.6828	-0.24837	50.8699	2.5225	51.8145	-0.00456
				51.8293	-0.84845	46.7924	-0.24672	50.9803	2.59787	51.9253	0.00129
				51.9412	-0.85322	46.9041	-0.23983	51.0921	2.67653	52.0374	0.00229
				52.0519	-0.86955	47.0156	-0.23053	51.2029	2.75097	52.1494	-0.00164
				52.1618	-0.87873	47.1264	-0.22432	51.3128	2.82526	52.2591	-0.000165
				52.272	-0.89226	47.2367	-0.22033	51.424	2.90908	52.3692	0.00112
				52.383	-0.91023	47.3475	-0.21912	51.5353	2.99108	52.4797	-0.00692
				52.4946	-0.92722	47.4588	-0.22423	51.6456	3.06237	52.59	-0.0046
				52.6062	-0.92959	47.5697	-0.22878	51.7564	3.14242	52.7017	0.0029
				52.7177	-0.91522	47.6804	-0.22596	51.8688	3.23349	52.8122	0.000707
				52.827	-0.91817	47.7913	-0.2211	51.9804	3.30781	52.9218	0.00107
				52.9366	-0.91856	47.9028	-0.2121	52.0918	3.37782	53.0336	0.00037
				53.0475	-0.91054	48.0144	-0.20622	52.2026	3.44788	53.1445	0.00199
				53.1583	-0.89941	48.1251	-0.21379	52.3123	3.51283	53.2544	0.01051
				53.2704	-0.88651	48.2359	-0.21821	52.4238	3.57944	53.3654	0.02027
				53.3809	-0.86614	48.3456	-0.22025	52.5359	3.64678	53.4759	0.02621
				53.4903	-0.8511	48.4561	-0.22468	52.6466	3.71984	53.5862	0.02928
				53.6017	-0.85421	48.5669	-0.23033	52.7568	3.79163	53.6978	0.025
				53.7128	-0.86021	48.6757	-0.23062	52.8673	3.85894	53.8094	0.02536
				53.824	-0.8609	48.7855	-0.22948	52.9775	3.92349	53.9207	0.03189
				53.9361	-0.84733	48.8967	-0.23046	53.0882	3.99254	54.0325	0.03697
				54.0469	-0.83667	49.0074	-0.23369	53.1991	4.06567	54.1448	0.04138
				54.1572	-0.82037	49.119	-0.23892	53.31	4.13632	54.2554	0.04401
				54.2684	-0.79632	49.2304	-0.23963	53.4215	4.20757	54.3652	0.0523
				54.3796	-0.79006	49.3407	-0.23719	53.5324	4.27234	54.4762	0.05706
				54.4903	-0.78437	49.4515	-0.22943	53.6424	4.33032	54.5873	0.05339
				54.6019	-0.77769	49.5629	-0.22667	53.7536	4.39047	54.6981	0.05726
				54.7129	-0.77162	49.6743	-0.22639	53.8643	4.44523	54.8089	0.06804
				54.8233	-0.76268	49.7858	-0.22561	53.9757	4.5063	54.9194	0.07662
				54.9332	-0.76825	49.8969	-0.231	54.0874	4.56937	55.0299	0.08246
				55.0436	-0.76206	50.0066	-0.23278	54.1986	4.62754	55.1408	0.09584
				55.155	-0.74214	50.1169	-0.22469	54.3093	4.68576	55.2516	0.11852
				55.2658	-0.71677	50.2278	-0.21964	54.4198	4.74676	55.3617	0.14538
				55.3766	-0.69391	50.3381	-0.21521	54.531	4.80591	55.4727	0.16614
				55.4873	-0.67496	50.4496	-0.21098	54.6418	4.86069	55.5843	0.17757
				55.5987	-0.65706	50.5617	-0.20726	54.7531	4.91252	55.6955	0.19404
				55.7094	-0.64441	50.6722	-0.20657	54.8625	4.96173	55.8061	0.21525
				55.8197	-0.6265	50.7812	-0.22266	54.9711	5.01739	55.9168	0.24283
				55.9309	-0.59647	50.8912	-0.23167	55.0821	5.08066	56.0282	0.26896
				56.0428	-0.57968	51.0027	-0.2268	55.1934	5.13917	56.1389	0.29381
				56.1547	-0.57006	51.1136	-0.22098	55.3039	5.20134	56.2496	0.33131
				56.2661	-0.55115	51.2253	-0.22047	55.4147	5.26235	56.3607	0.37122
				56.3764	-0.53981	51.3362	-0.22098	55.5256	5.32141	56.4718	0.41203
				56.4871	-0.52949	51.4458	-0.22281	55.6367	5.38336	56.5834	0.46084
				56.5978	-0.50725	51.557	-0.22061	55.7483	5.44038	56.6942	0.515
				56.7085	-0.47634	51.6686	-0.2138	55.8597	5.49873	56.8053	0.57463
				56.8199	-0.42382	51.7799	-0.20553	55.9707	5.56805	56.9149	0.6313
				56.9288	-0.36841	51.8914	-0.21033	56.0815	5.64086	57.0231	0.69732
				57.0367	-0.33718	52.0021	-0.21728	56.1921	5.70809	57.133	0.77351
				57.1478	-0.31113	52.1123	-0.20758	56.3035	5.77877	57.2439	0.84303
				57.2588	-0.27115	52.2226	-0.19996	56.4143	5.84079	57.355	0.91162
				57.3688	-0.24429	52.3342	-0.19376	56.5249	5.90517	57.466	0.99107
				57.4816	-0.24231	52.4449	-0.1816	56.6368	5.98028	57.5772	1.07731
				57.593	-0.21601	52.5555	-0.17214	56.7478	6.06025	57.6886	1.16881
				57.7033	-0.16761	52.667	-0.1665	56.8589	6.14768	57.8001	1.26576
				57.8141	-0.13053	52.7774	-0.15533	56.9674	6.23574	57.9109	1.36507
				57.9242	-0.10846	52.8873	-0.1465	57.0756	6.32543	58.0216	1.48173
				58.0354	-0.09217	52.9978	-0.13958	57.1869	6.41676	58.1321	1.59962
				58.1476	-0.06401	53.1086	-0.13083	57.2975	6.50616	58.243	1.71266
				58.2587	-0.0271	53.2199	-0.13425	57.4081	6.59842	58.3548	1.83502
				58.3695	0	53.3308	-0.13366	57.5192	6.69176	58.4658	1.96629
				58.4802	0.02048	53.4415	-0.13019	57.6304	6.78804	58.5767	2.11265
				58.5905	0.07111	53.5523	-0.12122	57.7413	6.89555	58.6886	2.27433
				58.7017	0.06861	53.6625	-0.11512	57.8522	7.00578	58.7995	2.44117
				58.8134	-0.04098	53.7735	-0.12794	57.9644	7.11611	58.9111	2.61107
				58.925	0.08165	53.8845	-0.122	58.0757	7.23027	59.021	2.79402
				59.0342	0.42269	53.9958	-0.11584	58.1861	7.35608	59.1297	2.98737
				59.1436	0.61736	54.1065	-0.1115	58.2968	7.49109	59.2409	3.18236
				59.2549	0.66953	54.2176	-0.0969	58.4078	7.62332	59.3518	3.39129
				59.3656	0.66826	54.3302	-0.08157	58.5192	7.76376	59.4619	3.60856
				59.4763	0.65547	54.4417	-0.07575	58.6299	7.91314	59.573	3.82636
				59.5871	0.65057	54.5515	-0.06797	58.7403	8.06568	59.6849	4.0601
				59.6978	0.66571	54.6621	-0.06096	58.8513	8.22282	59.7969	4.30084
				59.8089	0.68327	54.7742	-0.0637	58.9613	8.39508	59.9081	4.55044
				59.9205	0.70082	54.8838	-0.05335	59.0715	8.57306	60.0184	4.80879
				60.0317	0.7179	54.9932	-0.04581	59.1811	8.7516	60.1292	5.07705
				60.1431	0.73387	55.1044	-0.0406	59.2922	8.94262	60.2403	5.36126
				60.2547	0.7446	55.2153	-0.0213	59.4044	9.13627	60.3514	5.65306
				60.3656	0.75779	55.3259	-0.01017	59.5147	9.33591	60.4634	5.95062
				60.4772	0.79017	55.4361	-0.00954	59.6253	9.54772	60.5752	6.26261
				60.5888	0.81258	55.5469	-0.0061	59.7369	9.76856	60.6859	6.58503
				60.7	0.82955	55.6579	-0.00725	59.8483	10.005	60.7973	6.9112
				60.8109	0.85962	55.7687	-0.01048	59.9589	10.2555	60.9083	7.23993
				60.9217	0.88585	55.8802	0.00176	60.0701	10.5137	61.0187	7.56759
				61.0327	0.91329	55.9924	0.00838	60.1808	10.7845	61.1292	7.91131
				61.1429	0.94293	56.1035	0.01108	60.292	11.0684	61.2402	8.25867
				61.2531	0.96215	56.2137	0.01995	60.4031	11.3634	61.3507	8.59999
				61.3648	0.98025	56.3247	0.02798	60.5135	11.6812	61.4608	8.94569
				61.4757	1.00878	56.4362	0.02294	60.6242	12.0106	61.5715	9.28456
				61.5856	1.03116	56.5471	0.02708	60.7362	12.3422	61.683	9.61856
				61.6975	1.04734	56.6576	0.05223	60.8477	12.693	61.7954	9.95865
				61.8083	1.05879	56.7686	0.06901	60.9584	13.0583	61.9065	10.2882
				61.919	1.06496	56.8787	0.07282	61.0686	13.4292	62.0169	10.6068
				62.0305	1.08886	56.986	0.07751	61.179	13.8156	62.1272	10.9096
				62.1409	1.10929	57.0951	0.08447	61.2901	14.2046	62.2378	11.1814
				62.2521	1.11507	57.2074	0.08649	61.4006	14.5917	62.3492	11.4393
				62.3642	1.13026	57.3177	0.09417	61.5124	14.9944	62.4602	11.6823
				62.4754	1.14532	57.4284	0.11414	61.6241	15.4081	62.571	11.8896
				62.5868	1.15506	57.54	0.12543	61.7347	15.8283	62.6826	12.072
				62.6974	1.17233	57.651	0.12651	61.8455	16.2389	62.7936	12.2324
				62.8071	1.1901	57.7621	0.13336	61.9571	16.6402	62.9037	12.3554
				62.9179	1.20886	57.8732	0.13473	62.0675	17.0413	63.0146	12.4405
				63.0288	1.24149	57.9852	0.12765	62.1785	17.4354	63.1253	12.4813
				63.1392	1.24282	58.0963	0.1244	62.2903	17.8162	63.2357	12.4787
				63.2492	1.22506	58.206	0.12917	62.4013	18.1761	63.3465	12.4433
				63.3599	1.23487	58.317	0.1385	62.5122	18.5094	63.4578	12.3711
				63.4713	1.25711	58.4284	0.14324	62.6224	18.823	63.5688	12.2508
				63.582	1.28068	58.5401	0.15429	62.7326	19.1114	63.679	12.0898
				63.6928	1.27281	58.6517	0.17031	62.8432	19.3593	63.79	11.8837
				63.8047	1.26158	58.7614	0.18482	62.9547	19.5566	63.9013	11.6313
				63.9155	1.27938	58.8714	0.19974	63.0662	19.701	64.0126	11.3432
				64.0264	1.29533	58.9826	0.21299	63.1767	19.7932	64.1241	11.0091
				64.1384	1.28714	59.094	0.22478	63.2865	19.831	64.2358	10.6357
				64.2493	1.26633	59.2047	0.24017	63.3974	19.819	64.3467	10.2316
				64.36	1.2688	59.3147	0.26149	63.5096	19.7403	64.4574	9.80463
				64.4705	1.27503	59.4252	0.28275	63.6213	19.5855	64.5689	9.34887
				64.5816	1.25629	59.5365	0.30667	63.7316	19.3665	64.6797	8.87089
				64.6934	1.24628	59.6475	0.32508	63.8424	19.0811	64.7906	8.39067
				64.8047	1.23281	59.7585	0.33522	63.9539	18.726	64.9019	7.89877
				64.9166	1.21794	59.8691	0.3631	64.0653	18.3007	65.0127	7.39854
				65.0277	1.21378	59.9802	0.40833	64.1758	17.8113	65.124	6.90122
				65.1376	1.20112	60.0918	0.45383	64.2857	17.2704	65.2331	6.41411
				65.2469	1.18614	60.2027	0.49917	64.3978	16.6729	65.3423	5.93246
				65.3563	1.18118	60.3139	0.53963	64.5095	16.0285	65.454	5.47072
				65.4668	1.18188	60.4256	0.58284	64.6204	15.3462	65.5652	5.03626
				65.5782	1.18821	60.537	0.63493	64.7317	14.6317	65.6759	4.62661
				65.6894	1.19986	60.6473	0.68731	64.8422	13.8991	65.7865	4.24259
				65.8004	1.21516	60.7577	0.74621	64.9533	13.1474	65.8978	3.87189
				65.912	1.23231	60.8692	0.81172	65.0651	12.3872	66.0096	3.52017
				66.0235	1.22917	60.9814	0.87281	65.1744	11.6405	66.1198	3.20139
				66.1356	1.22257	61.0921	0.94573	65.2837	10.9026	66.2313	2.91315
				66.2468	1.2368	61.2011	1.0323	65.3943	10.1771	66.3442	2.64391
				66.358	1.24775	61.3111	1.12381	65.5048	9.4876	66.4561	2.40972
				66.4694	1.2692	61.4223	1.22524	65.615	8.83735	66.5672	2.20999
				66.581	1.30432	61.5347	1.32978	65.7257	8.22321	66.6779	2.0278
				66.6913	1.33609	61.6455	1.43904	65.8372	7.64238	66.7888	1.85919
				66.8018	1.3802	61.7564	1.54574	65.9483	7.10689	66.8997	1.70579
				66.914	1.42241	61.8678	1.66112	66.0594	6.61706	67.0108	1.56766
				67.0253	1.4445	61.9783	1.79104	66.1697	6.16609	67.1222	1.44651
				67.1361	1.47265	62.0892	1.92493	66.2806	5.7547	67.2327	1.34268
				67.246	1.53028	62.2	2.07416	66.3935	5.38445	67.3429	1.24633
				67.3554	1.58842	62.3115	2.24091	66.5067	5.05411	67.4535	1.16526
				67.4655	1.62763	62.4226	2.41822	66.617	4.75419	67.5646	1.09398
				67.5772	1.6669	62.534	2.60566	66.7262	4.49127	67.6754	1.02341
				67.6886	1.71437	62.6455	2.814	66.838	4.26312	67.7861	0.96631
				67.7995	1.7559	62.7559	3.0315	66.9498	4.04542	67.8965	0.92022
				67.9109	1.79456	62.8671	3.25913	67.0609	3.84096	68.0082	0.87534
				68.021	1.83261	62.9781	3.49315	67.1722	3.67314	68.1212	0.83198
				68.1318	1.87433	63.0885	3.73614	67.282	3.529	68.2313	0.79749
				68.2445	1.91929	63.1984	4.00352	67.3915	3.39607	68.3412	0.7685
				68.3565	1.95988	63.3097	4.28682	67.5029	3.27388	68.4526	0.74067
				68.4674	2.00071	63.4215	4.58899	67.6145	3.16748	68.564	0.71783
				68.5785	2.06234	63.5317	4.91549	67.7261	3.06812	68.6754	0.69255
				68.6898	2.1389	63.6422	5.26708	67.8372	2.9695	68.7864	0.66298
				68.8008	2.21947	63.7527	5.64317	67.9481	2.88234	68.8977	0.63899
				68.9116	2.30593	63.8637	6.04273	68.0592	2.79287	69.0092	0.61052
				69.0227	2.40115	63.9754	6.4602	68.17	2.70566	69.1206	0.58152
				69.1338	2.51468	64.087	6.8943	68.2813	2.63028	69.2311	0.5603
				69.2448	2.64308	64.1977	7.35799	68.3922	2.56354	69.3418	0.53907
				69.356	2.7935	64.3086	7.8491	68.5035	2.50646	69.4525	0.51289
				69.4669	2.96295	64.4202	8.36259	68.6154	2.45212	69.5636	0.49348
				69.5781	3.13517	64.5309	8.89444	68.7268	2.39405	69.6747	0.48136
				69.6886	3.31977	64.6414	9.44705	68.8371	2.32789	69.7856	0.46693
				69.799	3.54656	64.7537	10.029	68.9476	2.26708	69.8966	0.45111
				69.9111	3.80832	64.8651	10.6464	69.0586	2.21206	70.0069	0.43423
				70.0227	4.08783	64.9755	11.282	69.1702	2.15905	70.1184	0.41578
				70.1322	4.39417	65.0864	11.9188	69.2814	2.11743	70.2299	0.3985
				70.242	4.71723	65.1961	12.574	69.3914	2.08423	70.34	0.38518
				70.3539	5.06065	65.3062	13.2648	69.5019	2.05178	70.4515	0.3687
				70.4656	5.42239	65.4166	13.9739	69.6142	2.00222	70.563	0.35221
				70.5766	5.81017	65.5272	14.6774	69.7261	1.95287	70.6741	0.335
				70.6884	6.24778	65.6383	15.394	69.8369	1.92537	70.7862	0.32371
				70.7994	6.70651	65.7494	16.1319	69.9474	1.90119	70.8968	0.31626
				70.9104	7.18277	65.8599	16.8706	70.0589	1.87197	71.0072	0.30191
				71.022	7.70094	65.9696	17.6079	70.1705	1.84072	71.1193	0.28373
				71.1332	8.25089	66.0817	18.3392	70.2813	1.79767	71.2304	0.26579
				71.2443	8.81421	66.1939	19.055	70.3926	1.75501	71.3405	0.25236
				71.3551	9.40598	66.305	19.7582	70.5043	1.72137	71.4505	0.24509
				71.4647	10.0464	66.4167	20.439	70.615	1.69263	71.561	0.23873
				71.5741	10.7057	66.5277	21.0885	70.7254	1.67543	71.6723	0.22703
				71.6853	11.3888	66.6385	21.7069	70.8367	1.65318	71.7836	0.21416
				71.7969	12.0946	66.7502	22.2828	70.9486	1.63111	71.8949	0.2069
				71.908	12.8132	66.8615	22.7991	71.0599	1.61363	72.005	0.19521
				72.0195	13.5632	66.9727	23.2573	71.171	1.59204	72.1165	0.17609
				72.1316	14.3421	67.0836	23.6555	71.2825	1.56552	72.229	0.16119
				72.2422	15.121	67.1943	23.9876	71.3924	1.54715	72.34	0.1528
				72.3538	15.9095	67.3037	24.2475	71.5011	1.53833	72.451	0.14723
				72.4656	16.7079	67.4141	24.4264	71.6118	1.52009	72.5627	0.14043
				72.5757	17.5162	67.5254	24.523	71.724	1.4928	72.6737	0.13064
				72.6863	18.3368	67.6362	24.5274	71.835	1.46144	72.7845	0.12377
				72.797	19.1487	67.7472	24.4266	71.9453	1.43553	72.8964	0.12266
				72.9087	19.9416	67.8579	24.2242	72.056	1.41909	73.008	0.12854
				73.0199	20.7103	67.9687	23.9313	72.1675	1.40266	73.1186	0.12561
				73.1311	21.448	68.0796	23.5503	72.28	1.37643	73.2294	0.10895
				73.243	22.1322	68.1906	23.0772	72.3908	1.35164	73.3407	0.09494
				73.3547	22.7577	68.3021	22.5109	72.5017	1.33341	73.4504	0.09082
				73.4642	23.3348	68.4147	21.8497	72.6135	1.31417	73.5584	0.09031
				73.5726	23.8449	68.5258	21.1017	72.7251	1.29595	73.6684	0.08683
				73.6835	24.2602	68.6364	20.2776	72.8369	1.2804	73.7801	0.0874
				73.795	24.5961	68.7476	19.3924	72.9474	1.26067	73.8906	0.08122
				73.9054	24.805	68.858	18.4584	73.0586	1.24039	74.0016	0.07133
				74.0165	24.8952	68.9698	17.4709	73.1707	1.21719	74.1131	0.06072
				74.1281	24.8789	69.0816	16.4495	73.2811	1.19147	74.2242	0.04087
				74.2388	24.7094	69.1924	15.4142	73.3926	1.17436	74.336	0.03127
				74.3494	24.4133	69.3034	14.3705	73.502	1.15372	74.4482	0.02351
				74.4603	23.9945	69.4133	13.3335	73.6098	1.12925	74.5596	0.01159
				74.5722	23.4419	69.5239	12.3097	73.7207	1.11264	74.6706	0.01166
				74.684	22.7653	69.6353	11.3168	73.8319	1.09631	74.7821	0.00808
				74.7945	21.9631	69.7461	10.3622	73.9432	1.06446	74.8927	-0.000743
				74.9053	21.0499	69.8569	9.4453	74.055	1.0337	75.0036	-0.01324
				75.0171	20.0397	69.9681	8.57695	74.1662	1.00608	75.1158	-0.0186
				75.1287	18.9306	70.0798	7.75236	74.2771	0.96685	75.2263	-0.02417
				75.2395	17.7633	70.1913	6.98544	74.3877	0.9302	75.3365	-0.03431
				75.351	16.5741	70.3024	6.28914	74.4991	0.89914	75.4474	-0.04984
				75.4632	15.3528	70.4134	5.6504	74.6112	0.86804	75.5579	-0.05872
				75.5729	14.1201	70.5236	5.07075	74.7228	0.84077	75.6682	-0.06456
				75.6823	12.9256	70.6345	4.54484	74.834	0.82604	75.7788	-0.07261
				75.7937	11.7597	70.7459	4.06832	74.9449	0.8051	75.8905	-0.08395
				75.9043	10.622	70.8559	3.64816	75.0556	0.76281	76.0015	-0.09273
				76.0145	9.54165	70.967	3.282	75.1661	0.72392	76.1122	-0.09622
				76.1259	8.52868	71.0795	2.95126	75.2776	0.69741	76.2234	-0.10666
				76.2375	7.59507	71.1917	2.65654	75.3891	0.67165	76.3342	-0.11979
				76.3484	6.74504	71.3026	2.40445	75.5002	0.6523	76.4457	-0.12432
				76.4596	5.97597	71.4119	2.17614	75.6102	0.62813	76.5578	-0.13681
				76.5718	5.29369	71.5228	1.96433	75.7198	0.60535	76.6688	-0.15158
				76.6833	4.68515	71.6335	1.78205	75.8306	0.5894	76.7793	-0.16119
				76.7943	4.12559	71.7446	1.63779	75.9415	0.5678	76.8907	-0.17027
				76.9058	3.64753	71.8566	1.50983	76.053	0.54105	77.0016	-0.17426
				77.0168	3.2495	71.9673	1.3968	76.1639	0.51063	77.1127	-0.17844
				77.1274	2.8881	72.0785	1.29697	76.2752	0.47907	77.2242	-0.18717
				77.2386	2.57442	72.1897	1.20645	76.3865	0.45035	77.3353	-0.18905
				77.349	2.29813	72.3011	1.127	76.4976	0.42994	77.4477	-0.1926
				77.4601	2.04752	72.4117	1.04637	76.6093	0.4102	77.5588	-0.20549
				77.5728	1.83159	72.5222	0.97849	76.7208	0.38682	77.6673	-0.20776
				77.6831	1.65224	72.6338	0.92613	76.8327	0.36578	77.777	-0.20355
				77.793	1.49277	72.7458	0.87943	76.9438	0.35286	77.8882	-0.21122
				77.9043	1.34833	72.8571	0.84018	77.0549	0.33412	77.9997	-0.22867
				78.0166	1.23501	72.9678	0.80239	77.1659	0.31371	78.1113	-0.2406
				78.1281	1.13314	73.0783	0.77272	77.2769	0.29774	78.2224	-0.23887
				78.2377	1.03615	73.1898	0.75322	77.3875	0.28503	78.3342	-0.23167
				78.3483	0.95144	73.302	0.73002	77.4987	0.27178	78.4461	-0.23421
				78.46	0.87543	73.4128	0.70244	77.6104	0.25246	78.5573	-0.23739
				78.5718	0.81711	73.5217	0.67045	77.7206	0.22968	78.6681	-0.23908
				78.6825	0.7732	73.6313	0.64985	77.8313	0.21077	78.7794	-0.23924
				78.7931	0.73171	73.7425	0.64388	77.9429	0.19031	78.8909	-0.24098
				78.9044	0.68454	73.8531	0.63775	78.0535	0.16727	79.0017	-0.24004
				79.0159	0.64007	73.9638	0.62184	78.1654	0.15189	79.1122	-0.24107
				79.1267	0.59716	74.0748	0.59498	78.2777	0.13482	79.2234	-0.25143
				79.238	0.56644	74.1858	0.57106	78.3889	0.11187	79.3353	-0.2584
				79.3491	0.54744	74.2969	0.56454	78.4999	0.08655	79.4462	-0.26965
				79.4603	0.51465	74.4086	0.56438	78.6109	0.06974	79.5576	-0.28255
				79.5718	0.48247	74.5205	0.54815	78.7214	0.06304	79.6684	-0.28376
				79.6822	0.46639	74.632	0.52203	78.8318	0.05281	79.7779	-0.29193
				79.7925	0.45154	74.7432	0.50463	78.9434	0.03101	79.8888	-0.31648
				79.9026	0.43049	74.8548	0.49213	79.0548	0.00963	79.9998	-0.31898
				80.0135	0.42092	74.9652	0.47709	79.1649	0	80.1099	-0.3119
				80.1244	0.40748	75.0754	0.46136	79.2755	-0.02381	80.2224	-0.32183
				80.2355	0.39703	75.1866	0.44576	79.3872	-0.02959	80.3346	-0.3328
				80.3468	0.39535	75.2984	0.42923	79.4988	-0.04117	80.4446	-0.34454
				80.4581	0.38078	75.4098	0.41637	79.61	-0.05386	80.5557	-0.36054
				80.5709	0.36269	75.5201	0.39926	79.7207	-0.0715	80.6675	-0.37994
				80.6821	0.3539	75.6308	0.37857	79.8306	-0.09544	80.7789	-0.39892
				80.7918	0.34476	75.7418	0.35833	79.9418	-0.11482	80.8898	-0.40621
				80.9038	0.33187	75.8524	0.32406	80.0535	-0.12145	81.0007	-0.41988
				81.0161	0.31526	75.963	0.28903	80.1643	-0.12404	81.1122	-0.43582
				81.1268	0.3056	76.0739	0.26293	80.2758	-0.13179	81.2236	-0.44682
				81.2374	0.28767	76.1848	0.23772	80.3866	-0.13797	81.335	-0.46125
				81.3486	0.26625	76.2958	0.20775	80.4972	-0.15398	81.4464	-0.47952
				81.4603	0.24803	76.4075	0.16991	80.6085	-0.17086	81.5575	-0.50046
				81.5721	0.21595	76.5189	0.13248	80.7189	-0.17376	81.668	-0.51844
				81.6829	0.19781	76.6296	0.10841	80.83	-0.18004	81.7785	-0.53233
				81.793	0.17886	76.741	0.08828	80.9418	-0.19494	81.8886	-0.54402
				81.9028	0.14935	76.8525	0.06263	81.0528	-0.20855	81.9994	-0.56254
				82.0132	0.11275	76.9631	0.03717	81.1643	-0.22774	82.1117	-0.58217
				82.1242	0.07872	77.0742	0.01217	81.2764	-0.25146	82.2231	-0.59508
				82.2358	0.05598	77.1856	-0.00687	81.3868	-0.27678	82.3328	-0.60511
				82.3472	0.03779	77.2963	-0.01868	81.4977	-0.29819	82.4433	-0.61361
				82.4579	0.02435	77.4088	-0.04357	81.6095	-0.31787	82.5555	-0.62716
				82.5698	0.00355	77.5202	-0.08181	81.7208	-0.33826	82.6667	-0.63822
				82.681	0.00308	77.6301	-0.10665	81.8311	-0.3498	82.7771	-0.64929
				82.7915	-0.00805	77.7409	-0.10484	81.9421	-0.36749	82.8897	-0.65701
				82.9031	-0.0315	77.8521	-0.10927	82.0533	-0.39475	83.0011	-0.65993
				83.0143	-0.03101	77.9638	-0.12286	82.1641	-0.42187	83.1113	-0.66211
				83.1256	-0.02329	78.0751	-0.1239	82.2748	-0.44121	83.2224	-0.66593
				83.237	-0.0189	78.1866	-0.12437	82.3856	-0.44845	83.3341	-0.66648
				83.3487	-0.0092	78.2972	-0.11889	82.4973	-0.45275	83.4453	-0.66096
				83.4603	-0.00322	78.4075	-0.10967	82.6093	-0.46054	83.556	-0.65988
				83.5704	0.000588	78.5187	-0.10328	82.7216	-0.47867	83.6676	-0.65823
				83.6814	-0.00102	78.6305	-0.08622	82.832	-0.49727	83.7789	-0.6609
				83.793	0.00586	78.7416	-0.06912	82.9426	-0.51608	83.8887	-0.66911
				83.9027	0.01227	78.8526	-0.05442	83.0546	-0.52944	83.9998	-0.67405
				84.013	0.02379	78.9643	-0.03352	83.166	-0.53524	84.1111	-0.67278
				84.1251	0.03539	79.0752	-0.02084	83.2766	-0.53647	84.2216	-0.68279
				84.2359	0.02322	79.1856	-0.00328	83.3887	-0.53981	84.3327	-0.69668
				84.3465	0.01631	79.2968	0.00659	83.5003	-0.54893	84.4437	-0.69706
				84.4582	0.0292	79.4082	0.0143	83.611	-0.55775	84.555	-0.71132
				84.5696	0.05482	79.5196	0.02801	83.7225	-0.55942	84.6657	-0.72731
				84.6806	0.05232	79.6308	0.04093	83.8326	-0.54829	84.7776	-0.73422
				84.7909	0.05154	79.74	0.05387	83.9423	-0.54265	84.8896	-0.74111
				84.9026	0.04495	79.85	0.06727	84.0533	-0.53767	85.0006	-0.7417
				85.015	0.03729	79.9628	0.08446	84.1645	-0.52904	85.1118	-0.74076
				85.1256	0.03629	80.0742	0.09936	84.2755	-0.52511	85.2231	-0.74073
				85.2362	0.04179	80.185	0.11192	84.3867	-0.52137	85.3339	-0.7482
				85.3475	0.05963	80.2964	0.13017	84.4978	-0.51548	85.4446	-0.74095
				85.4587	0.06796	80.4066	0.1409	84.6085	-0.51401	85.5563	-0.73405
				85.5695	0.07193	80.5171	0.14933	84.7199	-0.50766	85.6673	-0.73885
				85.6808	0.05638	80.6288	0.17161	84.8317	-0.50119	85.7788	-0.74465
				85.7929	0.04786	80.7413	0.18476	84.9425	-0.494	85.89	-0.74971
				85.904	0.0546	80.8536	0.19852	85.0532	-0.4912	85.9998	-0.73792
				86.0133	0.06663	80.9647	0.21491	85.1647	-0.48661	86.1108	-0.73073
				86.1239	0.0695	81.0754	0.22184	85.276	-0.48079	86.2223	-0.73735
				86.2358	0.05425	81.1862	0.22753	85.387	-0.48192	86.3337	-0.73445
				86.3476	0.05917	81.2972	0.23615	85.4983	-0.47886	86.4446	-0.73492
				86.4589	0.05585	81.4083	0.25399	85.6105	-0.48562	86.5553	-0.73173
				86.57	0.0291	81.519	0.26643	85.7221	-0.48514	86.6666	-0.72624
				86.6816	0.02829	81.6302	0.27252	85.833	-0.48257	86.7781	-0.72794
				86.7922	0.03584	81.7411	0.28178	85.9435	-0.48378	86.889	-0.72612
				86.9036	0.04089	81.8501	0.29086	86.0538	-0.48149	87.0006	-0.72964
				87.0159	0.06073	81.9597	0.30675	86.1642	-0.4898	87.1119	-0.73943
				87.1272	0.06346	82.0713	0.31391	86.2749	-0.49752	87.2231	-0.74236
				87.238	0.06635	82.1833	0.3096	86.3871	-0.50121	87.3346	-0.74042
				87.3491	0.06864	82.2947	0.3043	86.4993	-0.51485	87.4464	-0.74739
				87.4608	0.04912	82.406	0.30681	86.6098	-0.51811	87.5579	-0.74065
				87.572	0.05079	82.5174	0.31989	86.721	-0.52042	87.6688	-0.73543
				87.6833	0.05696	82.6285	0.32514	86.8325	-0.5249	87.7808	-0.74173
				87.7943	0.04118	82.7392	0.32811	86.9426	-0.5163	87.8925	-0.73574
				87.9047	0.03295	82.85	0.33298	87.0533	-0.5101	88.0028	-0.73154
				88.016	0.05514	82.9614	0.33821	87.1647	-0.50885	88.1123	-0.73696
				88.1263	0.0566	83.0738	0.33967	87.2762	-0.50109	88.2222	-0.74041
				88.2366	0.02121	83.1854	0.3439	87.3866	-0.50335	88.3332	-0.73006
				88.348	0.0082	83.2951	0.35452	87.4971	-0.50856	88.4444	-0.72657
				88.4591	0.01146	83.4057	0.34977	87.6085	-0.49523	88.5545	-0.73836
				88.5696	-0.00583	83.5183	0.34633	87.72	-0.49922	88.665	-0.74419
				88.6805	-0.01142	83.63	0.35015	87.8323	-0.51977	88.7769	-0.73792
				88.7913	0.01154	83.741	0.35778	87.9435	-0.5237	88.888	-0.73798
				88.9021	0.01984	83.8512	0.36442	88.0533	-0.5186	88.9981	-0.73584
				89.0133	0.00629	83.9617	0.36168	88.1638	-0.52285	89.1098	-0.71389
				89.1243	-0.0125	84.0728	0.35528	88.2755	-0.52314	89.2209	-0.70212
				89.2359	-0.0121	84.1841	0.34887	88.387	-0.52286	89.3313	-0.71492
				89.3471	-0.00694	84.2953	0.34596	88.4976	-0.53588	89.4432	-0.72107
				89.4583	-0.02006	84.4059	0.33687	88.6086	-0.54591	89.5546	-0.71673
				89.5701	-0.0429	84.5165	0.33176	88.7199	-0.54289	89.6654	-0.71164
				89.6805	-0.03748	84.6279	0.32935	88.8312	-0.54686	89.7768	-0.71292
				89.7913	-0.02914	84.7392	0.33247	88.9426	-0.55764	89.8875	-0.73159
				89.9024	-0.04606	84.8496	0.33202	89.0534	-0.56249	89.999	-0.74217
				90.0146	-0.08183	84.9614	0.32473	89.1643	-0.55556	90.1092	-0.73294
				90.1255	-0.11017	85.073	0.32007	89.2757	-0.55246	90.2181	-0.71024
				90.234	-0.11109	85.1841	0.31701	89.3874	-0.55795	90.3285	-0.69388
				90.3435	-0.11501	85.2949	0.31605	89.4979	-0.56059	90.4397	-0.70082
				90.4535	-0.12552	85.4057	0.31481	89.6091	-0.56281	90.5511	-0.70282
				90.5647	-0.13355	85.5172	0.31403	89.7207	-0.5678	90.6622	-0.68837
				90.6756	-0.1368	85.6284	0.30634	89.831	-0.59231	90.7732	-0.66429
				90.7863	-0.13317	85.7401	0.30825	89.9424	-0.61638	90.8846	-0.63735
				90.8985	-0.12842	85.8525	0.30921	90.0536	-0.62849	90.9955	-0.62941
				91.0102	-0.12371	85.9621	0.30896	90.1616	-0.6321	91.106	-0.64355
				91.1211	-0.11278	86.0721	0.31102	90.2708	-0.63101	91.2178	-0.66015
				91.2317	-0.10202	86.1841	0.29839	90.3819	-0.64681	91.3292	-0.66971
				91.3432	-0.10465	86.2953	0.29075	90.4932	-0.665	91.4402	-0.66644
				91.4549	-0.13798	86.406	0.28931	90.6057	-0.66524	91.5516	-0.66153
				91.5657	-0.16032	86.5173	0.28583	90.7167	-0.66158	91.6626	-0.65565
				91.677	-0.13946	86.628	0.28096	90.8273	-0.6606	91.7736	-0.64189
				91.7883	-0.13437	86.7382	0.27654	90.9376	-0.65968	91.8847	-0.63485
				91.8993	-0.15369	86.8496	0.28254	91.0482	-0.66803	91.9959	-0.6378
				92.0101	-0.16794	86.9608	0.28788	91.1595	-0.68004	92.1077	-0.66034
				92.1208	-0.18441	87.072	0.28444	91.2709	-0.67956	92.2183	-0.6819
				92.2307	-0.20809	87.1827	0.27539	91.383	-0.67826	92.3276	-0.6846
				92.3407	-0.22711	87.2936	0.26948	91.4944	-0.6886	92.4377	-0.67883
				92.4527	-0.24175	87.4051	0.26519	91.6059	-0.68773	92.5487	-0.67472
				92.5637	-0.26256	87.5163	0.26401	91.7172	-0.68009	92.66	-0.66882
				92.674	-0.29755	87.6281	0.2772	91.8276	-0.6763	92.771	-0.67001
				92.7856	-0.31991	87.7391	0.28698	91.9388	-0.67119	92.8825	-0.67471
				92.8959	-0.32213	87.8496	0.29147	92.0499	-0.68315	92.9933	-0.67223
				93.0065	-0.331	87.9607	0.29909	92.1605	-0.70477	93.1041	-0.6733
				93.1185	-0.34318	88.071	0.30599	92.2711	-0.71621	93.2149	-0.66714
				93.2291	-0.34603	88.1811	0.31582	92.3809	-0.71571	93.326	-0.65702
				93.3405	-0.35622	88.2915	0.33188	92.4917	-0.72184	93.4383	-0.65631
				93.4522	-0.37947	88.4027	0.34208	92.6038	-0.72669	93.5502	-0.65186
				93.5635	-0.40281	88.5146	0.34009	92.7145	-0.72299	93.6608	-0.64749
				93.676	-0.42938	88.6257	0.33947	92.8248	-0.72826	93.7712	-0.6505
				93.7864	-0.45013	88.7368	0.34682	92.9362	-0.73333	93.882	-0.64229
				93.8966	-0.47301	88.8483	0.36359	93.0477	-0.73904	93.9928	-0.63824
				94.0077	-0.50444	88.9596	0.36453	93.1582	-0.74573	94.1039	-0.64587
				94.1184	-0.53359	89.071	0.35815	93.2697	-0.74214	94.2156	-0.6445
				94.2293	-0.55575	89.1826	0.36526	93.3815	-0.73806	94.3256	-0.6421
				94.34	-0.57791	89.2933	0.37523	93.4927	-0.751	94.435	-0.64349
				94.4513	-0.59414	89.4042	0.39305	93.6041	-0.76789	94.5466	-0.64057
				94.5625	-0.59585	89.5158	0.4073	93.7148	-0.76858	94.6571	-0.6406
				94.674	-0.60875	89.627	0.42003	93.826	-0.77311	94.7676	-0.64117
				94.7846	-0.64488	89.7374	0.42782	93.937	-0.78634	94.8792	-0.63416
				94.8949	-0.68377	89.8486	0.43262	94.0477	-0.78703	94.9902	-0.62351
				95.0059	-0.71678	89.9609	0.42375	94.159	-0.78887	95.1013	-0.60957
				95.1172	-0.75592	90.0719	0.40139	94.2693	-0.7961	95.2123	-0.59313
				95.2284	-0.78569	90.18	0.39237	94.3795	-0.80079	95.324	-0.57809
				95.339	-0.80688	90.2905	0.38169	94.4902	-0.80832	95.4348	-0.57743
				95.4498	-0.83775	90.4025	0.37052	94.6017	-0.82173	95.5456	-0.58746
				95.5612	-0.87103	90.5121	0.35426	94.7134	-0.8382	95.6577	-0.58897
				95.6726	-0.88392	90.6224	0.33744	94.8235	-0.85526	95.7687	-0.57822
				95.7833	-0.87146	90.7343	0.3323	94.9348	-0.87643	95.879	-0.56474
				95.8934	-0.88948	90.8452	0.32995	95.0465	-0.88827	95.9895	-0.55276
				96.0047	-0.92468	90.9556	0.32135	95.1566	-0.8878	96.1004	-0.53403
				96.1171	-0.94546	91.0667	0.315	95.2669	-0.89542	96.212	-0.53314
				96.2283	-0.98071	91.1779	0.31439	95.3775	-0.91139	96.3231	-0.55658
				96.3374	-1.02238	91.2896	0.31013	95.4892	-0.92141	96.4331	-0.56329
				96.4463	-1.04245	91.4021	0.3089	95.6013	-0.92334	96.5432	-0.5631
				96.5571	-1.04526	91.5135	0.30227	95.7119	-0.92285	96.6542	-0.56095
				96.6684	-1.06466	91.624	0.2971	95.8231	-0.93483	96.7656	-0.54768
				96.779	-1.08545	91.7351	0.29652	95.9342	-0.95056	96.8766	-0.54698
				96.8903	-1.13063	91.8462	0.29296	96.0448	-0.95063	96.9865	-0.55873
				97.0016	-1.16486	91.957	0.29221	96.157	-0.94623	97.097	-0.57
				97.1117	-1.16619	92.0677	0.29323	96.2686	-0.9636	97.209	-0.56582
				97.223	-1.16958	92.1787	0.30015	96.378	-0.98349	97.3202	-0.55333
				97.3346	-1.18915	92.289	0.30511	96.4874	-0.9861	97.4306	-0.55574
				97.4444	-1.23496	92.3994	0.30063	96.5975	-0.98829	97.5417	-0.55818
				97.5558	-1.25579	92.5101	0.28837	96.7082	-0.98054	97.6529	-0.55356
				97.6679	-1.25413	92.6211	0.2728	96.82	-0.97669	97.7638	-0.5492
				97.7792	-1.26823	92.7322	0.25944	96.9313	-0.99128	97.8746	-0.54837
				97.8899	-1.29315	92.8436	0.23845	97.0413	-0.99956	97.9852	-0.54292
				98.0009	-1.30204	92.9554	0.20943	97.1515	-0.99172	98.0966	-0.52872
				98.1122	-1.30551	93.0671	0.18522	97.2638	-0.97688	98.2083	-0.52882
				98.2224	-1.33953	93.1782	0.16469	97.3751	-0.97827	98.3189	-0.53943
				98.3337	-1.35769	93.2884	0.15502	97.4855	-0.99057	98.4291	-0.53766
				98.4438	-1.33444	93.3992	0.14674	97.5973	-0.99949	98.5351	-0.53187
				98.5499	-1.33824	93.5103	0.1186	97.709	-0.99723	98.6417	-0.53459
				98.6578	-1.36305	93.6218	0.09872	97.8202	-0.99474	98.7532	-0.52997
				98.7693	-1.35636	93.7329	0.08813	97.9308	-1.00608	98.8646	-0.51203
				98.88	-1.3521	93.8431	0.07008	98.0405	-1.01248	98.9753	-0.5095
				98.9907	-1.36911	93.9537	0.05527	98.1512	-1.01347	99.0855	-0.50383
				99.1024	-1.38076	94.0646	0.03742	98.2632	-1.02009	99.1965	-0.48625
				99.2136	-1.39397	94.1756	0.01874	98.3747	-1.02412	99.3079	-0.48016
				99.3239	-1.41923	94.2865	0.01206	98.4825	-1.01373	99.4189	-0.47036
				99.434	-1.41951	94.3974	0.03628	98.5887	-1.00774	99.5302	-0.46474
				99.5453	-1.42113	94.5084	0.11098	98.6979	-1.01528	99.6415	-0.46558
				99.6573	-1.42779	94.6194	0.11875	98.8085	-1.01145	99.7525	-0.45982
				99.768	-1.41565	94.731	0.04042	98.919	-1.00176	99.8635	-0.45706
				99.8784	-1.42674	94.8414	0	99.0299	-1.00107	99.975	-0.45482
				99.9895	-1.43577			99.1416	-0.99299	100.086	-0.45397
				100.1	-1.44253			99.2529	-0.98782	100.197	-0.4622
				100.211	-1.44881			99.3637	-1.00513	100.307	-0.45434
				100.323	-1.46113			99.4752	-1.00711	100.418	-0.45014
				100.433	-1.46809			99.5863	-0.99967	100.528	-0.45034
				100.543	-1.45557			99.6976	-0.99805	100.638	-0.43708
				100.653	-1.45906			99.8085	-0.98895	100.749	-0.4229
				100.763	-1.47489			99.9191	-0.99207	100.859	-0.41189
				100.874	-1.49749			100.031	-0.99547	100.971	-0.40637
				100.984	-1.51007			100.142	-1.00054	101.081	-0.40683
				101.095	-1.51114			100.252	-1.01032	101.192	-0.41468
				101.205	-1.49217			100.363	-1.0105	101.303	-0.4153
				101.316	-1.49069			100.475	-1.0156	101.413	-0.41662
				101.427	-1.49047			100.585	-1.01675	101.525	-0.43133
				101.538	-1.45989			100.694	-1.01655	101.637	-0.44698
				101.65	-1.44341			100.804	-1.01561	101.747	-0.45462
				101.761	-1.41602			100.915	-1.01453	101.858	-0.4541
				101.871	-1.37214			101.026	-1.01236	101.97	-0.45086
				101.983	-1.33274			101.136	-1.00751	102.08	-0.4546
				102.094	-1.29517			101.247	-0.99001	102.191	-0.4602
				102.205	-1.27867			101.359	-0.9661	102.302	-0.45952
				102.316	-1.28193			101.47	-0.94661	102.413	-0.46759
				102.427	-1.27735			101.581	-0.92843	102.524	-0.47928
				102.538	-1.2831			101.692	-0.90602	102.633	-0.47987
				102.648	-1.27638			101.801	-0.87042	102.743	-0.47842
				102.757	-1.2755			101.912	-0.8327	102.855	-0.47514
				102.869	-1.32143			102.023	-0.79982	102.966	-0.46754
				102.98	-1.34649			102.134	-0.78032	103.076	-0.46013
				103.091	-1.34948			102.246	-0.76866	103.187	-0.45098
				103.201	-1.3673			102.357	-0.76226	103.297	-0.4448
				103.311	-1.38076			102.468	-0.74304	103.408	-0.43883
				103.423	-1.38723			102.578	-0.72048	103.519	-0.43122
				103.534	-1.39749			102.687	-0.70243	103.629	-0.42205
				103.645	-1.41958			102.798	-0.69055	103.74	-0.41196
				103.756	-1.44134			102.91	-0.68903	103.851	-0.40762
				103.867	-1.45046			103.02	-0.65978	103.961	-0.40025
				103.977	-1.45519			103.13	-0.6264	104.072	-0.39353
				104.087	-1.45614			103.241	-0.61022	104.183	-0.37802
				104.197	-1.46292			103.351	-0.58317	104.294	-0.35642
				104.308	-1.47035			103.462	-0.56649	104.405	-0.32663
				104.419	-1.47299			103.573	-0.56316	104.516	-0.28411
				104.529	-1.47489			103.685	-0.56033	104.627	-0.24331
				104.641	-1.4709			103.796	-0.56666	104.737	-0.2157
				104.751	-1.46502			103.906	-0.57278	104.845	-0.19677
				104.86	-1.4754			104.016	-0.57677	104.956	-0.17109
				104.971	-1.49378			104.127	-0.58534	105.067	-0.14701
				105.082	-1.51201			104.238	-0.60014	105.176	-0.12342
				105.193	-1.52685			104.348	-0.61267	105.287	-0.09721
				105.303	-1.53876			104.459	-0.62394	105.398	-0.07916
				105.413	-1.53903			104.57	-0.63039	105.509	-0.07228
				105.524	-1.53601			104.681	-0.62941	105.62	-0.06928
				105.634	-1.53477			104.79	-0.64008	105.73	-0.07562
				105.744	-1.51995			104.899	-0.65238	105.842	-0.08902
				105.855	-1.52088			105.01	-0.66217	105.953	-0.09763
				105.967	-1.51481			105.121	-0.67667	106.063	-0.11154
				106.077	-1.48791			105.233	-0.6821	106.174	-0.11683
				106.188	-1.46051			105.343	-0.69145	106.285	-0.10877
				106.299	-1.45538			105.454	-0.71574	106.396	-0.10942
				106.409	-1.46514			105.564	-0.73566	106.507	-0.11451
				106.52	-1.45579			105.675	-0.74718	106.617	-0.12335
				106.63	-1.45452			105.785	-0.7606	106.727	-0.12944
				106.74	-1.45701			105.896	-0.77075	106.836	-0.13152
				106.849	-1.45862			106.007	-0.77328	106.944	-0.15212
				106.957	-1.4634			106.118	-0.77239	107.053	-0.17585
				107.067	-1.45977			106.229	-0.76551	107.163	-0.18922
				107.178	-1.46856			106.339	-0.76522	107.274	-0.19775
				107.289	-1.48722			106.45	-0.76078	107.384	-0.20459
				107.399	-1.49814			106.561	-0.75352	107.494	-0.2027
				107.51	-1.4935			106.672	-0.7464	107.605	-0.20059
				107.621	-1.47765			106.781	-0.72671	107.716	-0.20612
				107.732	-1.45984			106.889	-0.70708	107.826	-0.20299
				107.842	-1.44833			106.997	-0.69608	107.936	-0.19197
				107.952	-1.44392			107.108	-0.68628	108.048	-0.18526
				108.063	-1.45365			107.219	-0.67446	108.159	-0.18187
				108.174	-1.44974			107.329	-0.65628	108.27	-0.17364
				108.284	-1.41565			107.439	-0.63424	108.38	-0.16628
				108.396	-1.36982			107.55	-0.62098	108.49	-0.15507
				108.506	-1.30378			107.66	-0.60847	108.601	-0.13681
				108.616	-1.24025			107.77	-0.59721	108.712	-0.12702
				108.727	-1.19333			107.881	-0.59866	108.822	-0.11965
				108.837	-1.13404			107.993	-0.60692	108.932	-0.10516
				108.947	-1.06034			108.104	-0.59627	109.041	-0.09658
				109.055	-1.01191			108.214	-0.57144	109.151	-0.08836
				109.164	-0.97455			108.325	-0.53032	109.261	-0.07946
				109.275	-0.9204			108.436	-0.47776	109.372	-0.07223
				109.386	-0.86544			108.546	-0.43073	109.483	-0.06097
				109.497	-0.81586			108.656	-0.38801	109.593	-0.05026
				109.607	-0.78937			108.767	-0.34778	109.704	-0.03391
				109.718	-0.77806			108.878	-0.30357	109.815	-0.01031
				109.828	-0.76418			108.987	-0.25927
				109.938	-0.76666			109.096	-0.23442
				110.049	-0.79471			109.207	-0.20724
				110.159	-0.80555			109.317	-0.16032
				110.27	-0.82804			109.427	-0.11852
				110.381	-0.88338			109.538	-0.07662
				110.492	-0.9046			109.649	-0.04627
				110.602	-0.9252			109.76	-0.02195
				110.713	-0.9644			109.87	0
				110.824	-0.98882
				110.935	-1.01177
				111.045	-1.03883
				111.156	-1.07208
				111.265	-1.08902
				111.374	-1.10039
				111.485	-1.1282
				111.596	-1.14586
				111.706	-1.16508
				111.817	-1.19225
				111.93	-1.21109
				112.044	-1.23782
				112.155	-1.25602
				112.267	-1.26248
				112.379	-1.27413
				112.491	-1.28513
				112.604	-1.2983
				112.715	-1.30255
				112.827	-1.30765
				112.94	-1.32338
				113.053	-1.32334
				113.163	-1.3306
				113.273	-1.42233
				113.386	-1.48959
				113.499	-1.43791
				113.611	-1.3935
				113.724	-1.40349
				113.835	-1.43581
				113.947	-1.46363
				114.061	-1.48026
				114.174	-1.4865
				114.288	-1.46757
				114.401	-1.44027
				114.514	-1.44625
				114.626	-1.47063
				114.738	-1.47742
				114.85	-1.47318
				114.964	-1.46065
				115.076	-1.42719
				115.188	-1.39271
				115.299	-1.36789
				115.41	-1.34983
				115.523	-1.32181
				115.636	-1.2967
				115.747	-1.27832
				115.86	-1.24399
				115.973	-1.21825
				116.085	-1.19318
				116.197	-1.17361
				116.31	-1.15731
				116.424	-1.11394
				116.536	-1.04879
				116.649	-0.99889
				116.761	-0.96008
				116.873	-0.92376
				116.986	-0.89998
				117.099	-0.86268
				117.212	-0.78526
				117.323	-0.69536
				117.433	-0.63533
				117.546	-0.5895
				117.659	-0.54439
				117.771	-0.51002
				117.883	-0.47122
				117.994	-0.42483
				118.107	-0.38582
				118.22	-0.35089
				118.331	-0.29475
				118.443	-0.21818
				118.556	-0.16501
				118.669	-0.13976
				118.782	-0.11353
				118.893	-0.09441
				119.004	-0.07339
				119.115	-0.0402
				119.227	-0.01161
				119.339	-0.00108
				119.45	0.00391
				119.562	0.02204
				119.674	0.02376
				119.786	0.00325

## Sheet: Figure 6
Figure 6ab
NAME	Conversion/%	TPA composition/%
0.6%FAST 0.6%KL	49.7733	98.1221
0.6%FAST 0.3%KL	64.1942	95.3663
0.6%FAST 0.2%KL	68.0508	92.5853
0.6%FAST 0.1%KL	73.2577	85.8261
0.6%FAST 0.0%KL	75.18	76.78
0.3%FAST 0.6%KL	29.5599	98.431
0.3%FAST 0.3%KL	46.034	93.4817
0.3%FAST 0.2%KL	51.6608	89.2047
0.3%FAST 0.1%KL	54.4557	75.8644
0.3%FAST 0.0%KL	56.01	52.69
0.2%FAST 0.6%KL	17.733	98.3873
0.2%FAST 0.3%KL	27.6898	94.4352
0.2%FAST 0.2%KL	32.4929	89.4374
0.2%FAST 0.1%KL	38.1151	74.139
0.2%FAST 0.0%KL	39.4	43.08
0.1%FAST 0.6%KL	3.24921	96.892
0.1%FAST 0.3%KL	11.6439	95.1957
0.1%FAST 0.2%KL	16.5584	91.082
0.1%FAST 0.1%KL	21.9722	78.5452
0.1%FAST 0.0%KL	21.75	33.06
								Figure 6C
Figure 6C		Average values							HPLC source results/mM，
									Diluted tenfold for testing
NAME	sum products/mM	Conversion	TPA/mM	MHET/mM	BHET/mM	std/mM			TPA	MHET	BHET	Sum	Conversion	TPA	MHET	BHET	Sum	Conversion	TPA	MHET	BHET	Sum	Conversion
0.6%FAST 4h	1.30279	0.150223	0.483766	0.798701	0.0162338	0.194526		0.6%FAST 4h	0.045	0.073	0.001	0.110185	0.127053	0.056	0.094	0.002	0.14902	0.171832	0.048	0.079	0.002	0.131633	0.151783
0.6%FAST 8h	2.92741	0.337554	1.48649	1.41554	0.0202703	0.221504		0.6%FAST 8h	0.14	0.131	0.002	0.267647	0.308619	0.147	0.142	0.002	0.309574	0.356965	0.153	0.146	0.002	0.301	0.347078
0.6%FAST 12h	4.12486	0.475631	2.21918	1.87671	0.0308219	0.216446		0.6%FAST 12h	0.213	0.183	0.003	0.424468	0.489447	0.232	0.199	0.003	0.42549	0.490626	0.203	0.166	0.003	0.3875	0.44682
0.6%FAST 24h	6.41639	0.739863	4.34797	2.03716	0.027027	0.277439		0.6%FAST 24h	0.435	0.208	0.003	0.672917	0.775929	0.423	0.206	0.003	0.632	0.728749	0.429	0.189	0.002	0.62	0.714912
0.6%FAST 36h	7.30872	0.842756	5.24161	2.04362	0.0234899	0.0562457		0.6%FAST 36h	0.539	0.235	0.003	0.733019	0.845232	0.511	0.197	0.002	0.72449	0.835397	0.512	0.177	0.002	0.735106	0.847639
0.6%FAST 48h	7.49901	0.864699	5.95608	1.51689	0.0168919	0.587227		0.6%FAST 48h	0.563	0.194	0.002	0.716038	0.825651	0.572	0.1	0.001	0.715957	0.825559	0.628	0.155	0.002	0.817708	0.942886
0.6%FAST 0.1%KL 4H	0.906517	0.104529	0.897351	0.00993377	0	0.0790689		0.6%FAST 0.1%KL 4H	0.085	0.001	0	0.0895833	0.103297	0.084	0.001	0	0.0833333	0.0960903	0.102	0.001	0	0.0990385	0.1142
0.6%FAST 0.1%KL 8H	2.6347	0.303802	2.60248	0.0341615	0	0.285757		0.6%FAST 0.1%KL 8H	0.243	0.003	0	0.232075	0.267602	0.307	0.004	0	0.287963	0.332045	0.288	0.004	0	0.27037	0.31176
0.6%FAST 0.1%KL 12H	3.59727	0.414795	3.54902	0.0457516	0	0.256128		0.6%FAST 0.1%KL 12H	0.368	0.001	0	0.369	0.425488	0.38	0.007	0	0.379412	0.437493	0.338	0.006	0	0.330769	0.381404
0.6%FAST 0.1%KL 24H	6.57228	0.757839	6.19805	0.386364	0.00324675	0.372312		0.6%FAST 0.1%KL 24H	0.616	0.034	0	0.663265	0.7648	0.577	0.028	0	0.617347	0.711852	0.716	0.057	0.001	0.691071	0.796863
0.6%FAST 0.1%KL 36H	6.9839	0.805302	6.60828	0.372611	0.00636943	0.375706		0.6%FAST 0.1%KL 36H	0.654	0.039	0.001	0.694	0.80024	0.672	0.031	0	0.663208	0.764734	0.749	0.047	0.001	0.737963	0.850933
0.6%FAST 0.1%KL 48H	7.07769	0.816116	6.75321	0.304487	0.00641026	1.06011		0.6%FAST 0.1%KL 48H	0.784	0.047	0.001	0.815686	0.940554	0.696	0.035	0.001	0.703846	0.811593	0.627	0.013	0	0.603774	0.696201
0.6%FAST 0.2%KL 4H	0.811559	0.0935795	0.804636	0.00993377	0	0.0919131		0.6%FAST 0.2%KL 4H	0.07	0.001	0	0.0739583	0.0852801	0.077	0.001	0	0.078	0.0899405	0.096	0.001	0	0.0915094	0.105518
0.6%FAST 0.2%KL 8H	2.23189	0.257356	2.21429	0.0162338	0	0.245078		0.6%FAST 0.2%KL 8H	0.245	0.002	0	0.247	0.284812	0.201	0.001	0	0.198039	0.228356	0.236	0.002	0	0.224528	0.2589
0.6%FAST 0.2%KL 12H	3.73819	0.431045	3.70968	0.0322581	0	0.23297		0.6%FAST 0.2%KL 12H	0.345	0.003	0	0.348	0.401273	0.405	0.004	0	0.393269	0.453472	0.4	0.003	0	0.380189	0.438389
0.6%FAST 0.2%KL 24H	6.17834	0.712414	6.07986	0.100694	0	0.307478		0.6%FAST 0.2%KL 24H	0.572	0.008	0	0.617021	0.711477	0.556	0.008	0	0.5875	0.677436	0.623	0.013	0	0.64898	0.748328
0.6%FAST 0.2%KL 36H	6.94799	0.801161	6.77	0.18	0	0.154211		0.6%FAST 0.2%KL 36H	0.652	0.016	0	0.681633	0.785979	0.674	0.017	0	0.691	0.796781	0.705	0.021	0	0.711765	0.820724
0.6%FAST 0.2%KL 48H	7.68905	0.886611	7.51689	0.172297	0	0.128835		0.6%FAST 0.2%KL 48H	0.748	0.017	0	0.780612	0.900111	0.725	0.015	0	0.755102	0.870696	0.752	0.019	0	0.771	0.889027
0.6%FAST 0.3%KL 4H	0.181429	0.0209202	0.161074	0.0201342	0	0.0321667		0.6%FAST 0.3%KL 4H	0.019	0.002	0	0.0214286	0.0247089	0.013	0.002	0	0.015	0.0172963	0.016	0.002	0	0.018	0.0207555
0.6%FAST 0.3%KL 8H	0.783922	0.0903927	0.692053	0.0927152	0	0.186435		0.6%FAST 0.3%KL 8H	0.05	0.007	0	0.057	0.0657258	0.077	0.01	0	0.087	0.100318	0.082	0.011	0	0.0911765	0.105134
0.6%FAST 0.3%KL 12H	2.26488	0.26116	2.25658	0.00986842	0	0.209922		0.6%FAST 0.3%KL 12H	0.235	0.001	0	0.245833	0.283466	0.195	0.001	0	0.204167	0.235421	0.256	0.001	0	0.229464	0.264591
0.6%FAST 0.3%KL 24H	4.80095	0.55359	4.77852	0.0201342	0	0.336562		0.6%FAST 0.3%KL 24H	0.502	0.002	0	0.514286	0.593014	0.477	0.002	0	0.479	0.552327	0.445	0.002	0	0.447	0.515428
0.6%FAST 0.3%KL 36H	6.70412	0.773041	6.67308	0.0705128	0	0.867298		0.6%FAST 0.3%KL 36H	0.566	0.003	0	0.618478	0.713157	0.667	0.005	0	0.622222	0.717474	0.849	0.014	0	0.770536	0.888492
0.6%FAST 0.3%KL 48H	7.53508	0.868858	7.43598	0.0945122	0	0.161159		0.6%FAST 0.3%KL 48H	0.794	0.009	0	0.772115	0.890313	0.794	0.01	0	0.744444	0.858406	0.851	0.012	0	0.743966	0.857854
0.6%FAST 0.6%KL 4H	0.113625	0.0131019	0.103896	0.00974026	0	0.0245571		0.6%FAST 0.6%KL 4H	0.013	0.001	0	0.0137255	0.0158266	0.008	0.001	0	0.00882353	0.0101743	0.011	0.001	0	0.0115385	0.0133048
0.6%FAST 0.6%KL 8H	0.354162	0.0408378	0.331169	0.0227273	0	0.0589882		0.6%FAST 0.6%KL 8H	0.028	0.002	0	0.0306122	0.0352985	0.039	0.003	0	0.042	0.0484295	0.035	0.002	0	0.0336364	0.0387855
0.6%FAST 0.6%KL 12H	1.39284	0.160606	1.37952	0.00903614	0	0.199886		0.6%FAST 0.6%KL 12H	0.17	0.001	0	0.161321	0.186016	0.136	0.001	0	0.122321	0.141047	0.152	0.001	0	0.134211	0.154756
0.6%FAST 0.6%KL 24H	3.11301	0.358956	3.11677	0.00898204	0	0.724411		0.6%FAST 0.6%KL 24H	0.245	0.001	0	0.227778	0.262647	0.39	0.001	0	0.349107	0.40255	0.406	0.001	0	0.357018	0.411671
0.6%FAST 0.6%KL 36H	5.35392	0.617351	5.33544	0.0189873	0	0.128637		0.6%FAST 0.6%KL 36H	0.551	0.002	0	0.521698	0.601561	0.546	0.002	0	0.537255	0.6195	0.589	0.002	0	0.547222	0.630993
0.6%FAST 0.6%KL 48H	6.46044	0.744942	6.4359	0.025641	0	0.157687		0.6%FAST 0.6%KL 48H	0.654	0.002	0	0.630769	0.727329	0.699	0.003	0	0.662264	0.763646	0.655	0.003	0	0.645098	0.743852

## Sheet: Figure 7
Figure 7a		Average values						Figure 7a	HPLC source results/mM，
									Diluted tenfold for testing
NAME	sum products/mM	Conversion	TPA/mM	MHET/mM	BHET/mM	std/mM		NAME	TPA	MHET	BHET	Sum	Conversion	TPA	MHET	BHET	Sum	Conversion	TPA	MHET	BHET	Sum	Conversion
0.6%FAST 12h	4.12486	0.475631	2.21918	1.87671	0.0308219	0.216446		0.6%FAST 12h	0.213	0.183	0.003	0.424468	0.489447	0.232	0.199	0.003	0.42549	0.490626	0.203	0.166	0.003	0.3875	0.44682
0.6%FAST 24h	6.41639	0.739863	4.34797	2.03716	0.027027	0.277439		0.6%FAST 24h	0.435	0.208	0.003	0.672917	0.775929	0.423	0.206	0.003	0.632	0.728749	0.429	0.189	0.002	0.62	0.714912
FAST-KL 12H	0.319727	0.0368671	0.319727	0	0	0.0145594		FAST-KL 12H	0.033	0	0	0.0311321	0.0358979	0.033	0	0	0.0311321	0.0358979	0.035	0	0	0.0336538	0.0388057
FAST-KL 24H	0.70283	0.0810422	0.696213	0.00661688	0	0.0942216		FAST-KL 24H	0.08	0.001	0	0.0764151	0.088113	0.063	0	0	0.059434	0.0685323	0.071	0.001	0	0.075	0.0864813
0.6% L20 12h	4.21026	0.485478	4.14778	0.0624837	0	0.0726407		0.6% L20 12h	0.411	0.006	0	0.417	0.480836	0.432	0.006	0	0.429412	0.495148	0.418	0.007	0	0.416667	0.480451
0.6% L20 24h	7.00958	0.808262	6.95969	0.0498879	0	0.57781		0.6% L20 24h	0.642	0.005	0	0.634314	0.731417	0.791	0.005	0	0.737037	0.849865	0.668	0.005	0	0.731522	0.843506
FAST-KLS 12H	0.389326	0.0448925	0.389326	0	0	0.0622576		FAST-KLS 12H	0.046	0	0	0.046	0.0530418	0.037	0	0	0.0342593	0.0395038	0.038	0	0	0.0365385	0.0421319
FAST-KLS 24H	1.23418	0.142312	1.23092	0.00326797	0	0.258764		FAST-KLS 24H	0.133	0	0	0.133	0.15336	0.096	0	0	0.0941176	0.108525	0.145	0.001	0	0.143137	0.165049
KLS-FAST 12H	4.45895	0.514154	4.43566	0.0232843	0	0.51105		KLS-FAST 12H	0.464	0.002	0	0.456863	0.526801	0.395	0.003	0	0.390196	0.449929	0.469	0.002	0	0.490625	0.565732
KLS-FAST 24H	6.32796	0.729667	6.29387	0.034093	0	0.386348		KLS-FAST 24H	0.6	0.003	0	0.615306	0.709499	0.646	0.004	0	0.677083	0.780734	0.603	0.003	0	0.606	0.698769
FAST-linker4-KL 12H	0.0442992	0.00510807	0.0442992	0	0	0.0323941		FAST-linker4-KL 12H	0.008	0	0	0.00740741	0.00854136	0.005	0	0	0.00490196	0.00565237	0.001	0	0	0.000980392	0.00113047
FAST-linker4-KL 24H	0.296273	0.0341627	0.296273	0	0	0.0354261		FAST-linker4-KL 24H	0.027	0	0	0.028125	0.0324305	0.026	0	0	0.0270833	0.0312293	0.033	0	0	0.0336735	0.0388283
KL-linker4-FAST 12H	3.95984	0.456603	3.93722	0.0226244	0	0.577025		KL-linker4-FAST 12H	0.365	0.002	0	0.352885	0.406905	0.478	0.002	0	0.461538	0.532192	0.378	0.003	0	0.373529	0.430711
KL-linker4-FAST 24H	5.12506	0.590962	5.09282	0.0322398	0	0.159964		KL-linker4-FAST 24H	0.548	0.004	0	0.530769	0.612021	0.508	0.003	0	0.50098	0.577672	0.523	0.003	0	0.505769	0.583194
0.6% L28 12h	4.70264	0.542253	4.63076	0.0718727	0	0.25747		0.6% L28 12h	0.444	0.007	0	0.442157	0.509844	0.466	0.007	0	0.492708	0.568134	0.506	0.008	0	0.475926	0.548782
0.6% L28 24h	7.07082	0.815325	7.0192	0.0516247	0	0.0215303		0.6% L28 24h	0.747	0.005	0	0.709434	0.818036	0.742	0.007	0	0.706604	0.814773	0.673	0.004	0	0.705208	0.813164
0.6% L36 12h	5.19809	0.599383	5.13237	0.0657199	0	0.201043		0.6% L36 12h	0.484	0.006	0	0.5	0.576542	0.544	0.007	0	0.540196	0.622891	0.533	0.007	0	0.519231	0.598716
0.6% L36 24h	7.1913	0.829216	7.15017	0.0411232	0	0.37806		0.6% L36 24h	0.735	0.004	0	0.739	0.852129	0.631	0.004	0	0.675532	0.778945	0.724	0.004	0	0.742857	0.856576
Figure 7c		Average values						Figure 7c	HPLC source results/mM，
									Diluted tenfold for testing
NAME	sum products/mM	Conversion	TPA/mM	MHET/mM	BHET/mM	std/mM		NAME	TPA	MHET	BHET	Sum	Conversion	TPA	MHET	BHET	Sum	Conversion	TPA	MHET	BHET	Sum	Conversion
0.6%FAST 4h	1.30279	0.150223	0.483766	0.798701	0.0162338	0.194526		0.6%FAST 4h	0.045	0.073	0.001	0.110185	0.127053	0.056	0.094	0.002	0.14902	0.171832	0.048	0.079	0.002	0.131633	0.151783
0.6%FAST 8h	2.92741	0.337554	1.48649	1.41554	0.0202703	0.221504		0.6%FAST 8h	0.14	0.131	0.002	0.267647	0.308619	0.147	0.142	0.002	0.309574	0.356965	0.153	0.146	0.002	0.301	0.347078
0.6%FAST 12h	4.12486	0.475631	2.21918	1.87671	0.0308219	0.216446		0.6%FAST 12h	0.213	0.183	0.003	0.424468	0.489447	0.232	0.199	0.003	0.42549	0.490626	0.203	0.166	0.003	0.3875	0.44682
0.6%FAST 24h	6.41639	0.739863	4.34797	2.03716	0.027027	0.277439		0.6%FAST 24h	0.435	0.208	0.003	0.672917	0.775929	0.423	0.206	0.003	0.632	0.728749	0.429	0.189	0.002	0.62	0.714912
0.6% L36 4h	1.79507	0.206987	1.7351	0.0562914	0	0.291726		0.6% L36 4h	0.185	0.006	0	0.180189	0.207773	0.194	0.006	0	0.208333	0.240226	0.145	0.005	0	0.15	0.172963
0.6% L36 8h	4.23921	0.488816	4.17333	0.0666667	0	0.102838		0.6% L36 8h	0.416	0.007	0	0.431633	0.497708	0.438	0.007	0	0.427885	0.493387	0.398	0.006	0	0.412245	0.475353
0.6% L36 12h	5.19809	0.599383	5.13487	0.0657895	0	0.201043		0.6% L36 12h	0.484	0.006	0	0.5	0.576542	0.544	0.007	0	0.540196	0.622891	0.533	0.007	0	0.519231	0.598716
0.6% L36 24h	7.1913	0.829216	7.15753	0.0410959	0	0.37806		0.6% L36 24h	0.735	0.004	0	0.739	0.852129	0.631	0.004	0	0.675532	0.778945	0.724	0.004	0	0.742857	0.856576
Figure 7d		Average values						Figure 7d		HPLC source results/mM，
										Diluted tenfold for testing
NAME	sum products/mM	Conversion	TPA/mM	MHET/mM	BHET/mM	std/mM		NAME	TPA	MHET	BHET	Sum	Conversion	TPA	MHET	BHET	Sum	Conversion	TPA	MHET	BHET	Sum	Conversion
100-200 0.6%FAST 12h	4.12486	0.475631	2.21918	1.87671	0.0308219	0.216446		100-200 0.6%FAST 12h	0.213	0.183	0.003	0.424468	0.489447	0.232	0.199	0.003	0.42549	0.490626	0.203	0.166	0.003	0.3875	0.44682
0.6%FAST 200-500 12H	1.37817	0.158915	0.856667	0.513333	0.01	0.139308		0.6%FAST 200-500 12H	0.076	0.046	0.001	0.12551	0.144724	0.085	0.049	0.001	0.135	0.155666	0.096	0.059	0.001	0.152941	0.176354
0.6%FAST 500-1000 12H	0.528434	0.0609329	0.321656	0.200637	0.00636943	0.209707		0.6%FAST 500-1000 12H	0.04	0.026	0.001	0.062037	0.0715339	0.019	0.011	0	0.0288462	0.033262	0.042	0.026	0.001	0.0676471	0.0780027
100-200 0.6% L36 12h	5.19809	0.599383	5.13487	0.0657895	0	0.201043		100-200 0.6% L36 12h	0.484	0.006	0	0.5	0.576542	0.544	0.007	0	0.540196	0.622891	0.533	0.007	0	0.519231	0.598716
0.6%L36 200-500 12H	2.73103	0.314911	2.69805	0.0422078	0	0.202614		0.6%L36 200-500 12H	0.318	0.005	0	0.293636	0.338587	0.274	0.004	0	0.272549	0.314272	0.239	0.004	0	0.253125	0.291874
0.6%L36 500-1000 12H	1.36002	0.156822	1.34967	0.0130719	0	0.2192		0.6%L36 500-1000 12H	0.167	0	0	0.157547	0.181665	0.114	0.002	0	0.113725	0.131135	0.132	0.002	0	0.136735	0.157666
Figure 7e		Average values						Figure 7e		HPLC source results/mM，
										Diluted tenfold for testing
NAME	sum products/mM	Conversion	TPA/mM	MHET/mM	BHET/mM	std/mM		NAME	TPA	MHET	BHET	Sum	Conversion	TPA	MHET	BHET	Sum	Conversion	TPA	MHET	BHET	Sum	Conversion
0.1% L36 4h	1.69959	0.195976	1.05782	0.632653	0.0102041	0.0532132		0.1% L36 4h	0.111	0.071	0.001	0.172642	0.19907	0.103	0.059	0.001	0.173404	0.19995	0.097	0.056	0.001	0.16383	0.188909
0.1% L36 8h	3.06469	0.353385	1.85621	1.18954	0.0163399	0.13895		0.1% L36 8h	0.182	0.131	0.002	0.291667	0.336316	0.183	0.106	0.001	0.308511	0.355738	0.203	0.127	0.002	0.319231	0.3681
0.1% L36 12h	3.52115	0.406018	2.41558	1.09091	0.0162338	0.159546		0.1% L36 12h	0.242	0.116	0.002	0.346154	0.399144	0.261	0.122	0.002	0.370192	0.426863	0.241	0.098	0.001	0.34	0.392048
0.1% L36 24h	4.56416	0.526285	3.91613	0.635484	0.00967742	0.0890861		0.1% L36 24h	0.413	0.071	0.001	0.449074	0.51782	0.393	0.063	0.001	0.466327	0.537713	0.408	0.063	0.001	0.453846	0.523322
0.2% L36 4h	1.76914	0.203996	1.55	0.22	0	0.067297		0.2% L36 4h	0.155	0.024	0	0.179	0.206402	0.164	0.022	0	0.182353	0.210268	0.146	0.02	0	0.169388	0.195318
0.2% L36 8h	3.56248	0.410784	3.13816	0.414474	0.00986842	0.0637618		0.2% L36 8h	0.324	0.045	0.001	0.362745	0.418275	0.314	0.041	0.001	0.356	0.410498	0.316	0.04	0.001	0.35	0.403579
0.2% L36 12h	4.89583	0.56453	4.42177	0.462585	0.0102041	0.0826797		0.2% L36 12h	0.427	0.039	0.001	0.486458	0.560927	0.445	0.047	0.001	0.483333	0.557324	0.428	0.05	0.001	0.498958	0.575341
0.2% L36 24h	6.01454	0.693527	5.73154	0.271812	0.0100671	0.39689		0.2% L36 24h	0.586	0.03	0.001	0.642708	0.741096	0.605	0.028	0.001	0.598113	0.689674	0.517	0.023	0.001	0.563542	0.649811
0.3% L36 4h	1.87781	0.216527	1.71711	0.161184	0	0.128262		0.3% L36 4h	0.185	0.017	0	0.202	0.232923	0.181	0.018	0	0.184259	0.212466	0.156	0.014	0	0.177083	0.204192
0.3% L36 8h	3.5881	0.413738	3.43421	0.151316	0	0.119479		0.3% L36 8h	0.35	0.017	0	0.346226	0.399228	0.34	0.013	0	0.360204	0.415345	0.354	0.016	0	0.37	0.426641
0.3% L36 12h	4.8652	0.560998	4.65306	0.207483	0.00340136	0.0819889		0.3% L36 12h	0.456	0.02	0	0.495833	0.571737	0.469	0.021	0	0.480392	0.553932	0.443	0.02	0.001	0.483333	0.557324
0.3% L36 24h	6.60408	0.761506	6.41176	0.183007	0.00653595	0.10025		0.3% L36 24h	0.63	0.018	0	0.661224	0.762447	0.65	0.019	0.001	0.67	0.772566	0.682	0.019	0.001	0.65	0.749504
0.6% L36 4h	1.79507	0.206987	1.7351	0.0562914	0	0.291726		0.6% L36 4h	0.185	0.006	0	0.180189	0.207773	0.194	0.006	0	0.208333	0.240226	0.145	0.005	0	0.15	0.172963
0.6% L36 8h	4.23921	0.488816	4.17333	0.0666667	0	0.102838		0.6% L36 8h	0.416	0.007	0	0.431633	0.497708	0.438	0.007	0	0.427885	0.493387	0.398	0.006	0	0.412245	0.475353
0.6% L36 12h	5.19809	0.599383	5.13487	0.0657895	0	0.201043		0.6% L36 12h	0.484	0.006	0	0.5	0.576542	0.544	0.007	0	0.540196	0.622891	0.533	0.007	0	0.519231	0.598716
0.6% L36 24h	7.1913	0.829216	7.15753	0.0410959	0	0.37806		0.6% L36 24h	0.735	0.004	0	0.739	0.852129	0.631	0.004	0	0.675532	0.778945	0.724	0.004	0	0.742857	0.856576
Figure 7f
name	TPA1	TPA2	TPA3	TPA/mM	std/mM	Fold
FAST	0.085848	0.0868501	0.0853207	0.0860062	0.00357612	1
KL	2.79215	2.78844	2.81362	2.79807	0.0110992	32.5333
F20KL	2.49325	2.48798	2.46438	2.48187	0.012597	28.8568
KL20F	2.68762	2.65767	2.67679	2.67403	0.0128558	31.0911
F20KLS	3.22662	3.23564	3.24569	3.23598	0.0069297	37.625
KLS20F	2.95795	2.96084	2.94088	2.95322	0.00976453	34.3373
F4KL	2.61276	2.60789	2.59776	2.60614	0.00633951	30.3017
KL4F	2.77874	2.75642	2.76281	2.76599	0.00982413	32.1603
KL28F	2.69624	2.71348	2.68675	2.69882	0.0112376	31.3794
KL36F	2.5716	2.58177	2.58849	2.58062	0.00707677	30.0051

## Sheet: Figure 8
Figure 8ab
	TPA/mM	TPA std/mM	MHET/mM	MHET std/mM	BHET/mM	BHET std/mM	Sum/mM	Sum std/mM	Conversion	Conversion std
FAST-0H	0	0	0	0	0	0	0	0	0	0
FAST-4H	70.4	0.173205	2.9	0	0	0	73.3	0.173205	0.144919	0.00236296
FAST-8H	157.333	2.34379	14.1333	0.23094	0	0	171.467	2.57164	0.346634	0.0149979
FAST-12H	205.6	5.4111	19.0667	0.46188	0.001	0	225.067	5.82866	0.457914	0.0258975
FAST-24H	209.067	0.92376	12.4	0	0.001	0	221.6	1.0583	0.450077	0.00477572
FAST-36H	222.8	5.97327	10.5333	0.23094	0	0	233.333	6.20108	0.471648	0.026576
FAST-48H	209.467	7.57188	9.73333	0.23094	0	0	219.2	7.71492	0.441631	0.0351958
FAST-60H	223.867	3.40196	10.6667	0.23094	0	0	234.533	3.6074	0.470252	0.0153812
FAST-72H	253.6	9.85495	11.3333	0.61101	0	0	264.933	10.4639	0.528639	0.0394964
KL36F-0H	0	0	0	0	0	0	0	0	0	0
KL36F-4H	26.78	0.0424264	0.07	0	0	0	26.85	0.00424264	0.0523227	0.000158013
KL36F-8H	89.1	0.565685	0.6	0	0	0	89.7	0.00565685	0.177557	6.30641e-05
KL36F-12H	129.8	1.41421	1.4	0	0	0	131.2	0.00707107	0.262806	5.38953e-05
KL36F-24H	219.3	2.54558	1.8	0	0	0	219.3	0.00848528	0.453734	3.86926e-05
KL36F-36H	277.8	3.11127	2	0	0	0	279.8	0.00777817	0.591976	2.77991e-05
KL36F-48H	343.25	0.353553	3	0	0	0	346.25	0.000707107	0.744076	2.04219e-06
KL36F-60H	403.2	14.7078	4	0	0	0	407.2	0.0183848	0.884368	4.51493e-05
KL36F-72H	400	5.65685	3.6	0.565685	0	0	403.6	0.00777817	0.881203	1.9272e-05
