# Supplementary material for: Computational design of highly efficient thermostable MHET hydrolases and dual enzyme system for PET recycling
Source: Commun Biol. 2023 Nov 9;6:1135. doi: 10.1038/s42003-023-05523-5 (PMC10636135; doi:10.1038/s42003-023-05523-5)
Supplement: Supplementary file 5 — Supplementary Data 2 [file 42003_2023_5523_MOESM5_ESM.xlsx]

## Sheet: Table S9
Table S9. Calculated free energy changes for double variants compared to wild type Est30. The unit of ΔΔGbind and ΔΔGfold is in kcal/mol.
Index	Mutations	ΔΔGbinda	ΔΔGfoldb	Index	Mutations	ΔΔGbinda	ΔΔGfoldb
1	L167F G130H	-5.25	-12.49	201	L167F M127K	-9.63	2
2	M127K G130H	-8.1	-8.31	202	L167M M127K	-5.75	1.12
3	L167F G130V	-5.06	-9.93	203	I171K M127K	-9.79	5.67
4	I171K G130H	-5.83	-8.98	204	M195L L167F	-2.46	-1.23
5	L167F G130I	-5.13	-9.45	205	I171M M127K	-6.51	2.88
6	L167F G130F	-8.74	-5.63	206	M195V L167F	-1.94	-1.67
7	M127K G130I	-2.24	-12.13	207	L167F T26M	-4.28	0.78
8	M127K G130L	-2.35	-11.99	208	M195L M127K	-4.84	1.5
9	L167F G130L	0.57	-14.65	209	M195V M127K	-4.32	1.03
10	L167K G130H	-2.43	-11.4	210	M127K T26M	-6.66	3.58
11	M127K G130V	-7.91	-5.77	211	M195A L167F	-1.22	-1.78
12	L167F G130C	-5.44	-7.76	212	M195A M127K	-3.61	0.9
13	L167M G130H	-1.38	-11.78	213	L167K M127K	-5.68	3.27
14	G130H T26M	-2.76	-10.32	214	M195I L167F	-2.44	0.09
15	I171M G130H	-2.67	-10.33	215	L167F I171V	-3.04	0.89
16	M127K G130F	-11.59	-1.38	216	M195I M127K	-4.82	2.81
17	L167F G130T	-4.99	-7.42	217	M195T L167F	-1.64	-0.28
18	M195L G130H	-0.99	-11.2	218	I171V M127K	-5.43	3.55
19	M127K G130M	-2.8	-9.34	219	M195T M127K	-4.03	2.37
20	I171K G130I	0.03	-12.14	220	L167M I171K	-3.55	1.99
21	I171K G130L	-0.08	-12.01	221	L167F I171L	-3.22	1.94
22	L167F G130A	-5.34	-6.71	222	L167H M127K	-5.57	4.34
23	I171K G130V	-5.64	-6.39	223	M195S L167F	-1.04	-0.17
24	L167F G130M	0.05	-11.94	224	M195S M127K	-3.42	2.48
25	M127K G130C	-8.29	-3.54	225	I196V L167F	-3.08	2.16
26	M195V G130H	-0.44	-11.12	226	M195L I171K	-3.3	2.51
27	L167F G130S	-5.27	-6.16	227	M195V I171K	-2.78	2.04
28	I171K G130F	-9.5	-1.89	228	L167V M127K	-6.08	5.39
29	L167K G130I	3.44	-14.66	229	L167K I171H	1.27	-1.86
30	L167K G130L	3.33	-14.51	230	I196V M127K	-5.46	4.88
31	M127K G130T	-7.84	-3.3	231	L167F T26S	-3.3	2.76
32	M195W G130H	-3.77	-7.31	232	I171K T26M	-5.12	4.59
33	L167K G130V	-2.23	-8.84	233	L167F M127V	-2.47	2.17
34	L167H G130H	-1.67	-9.26	234	I171L M127K	-5.62	5.33
35	I171V G130H	-1.55	-9.35	235	M127K T26S	-5.69	5.52
36	L167F G130W	-7.82	-3.05	236	M195A I171K	-2.06	1.91
37	I171R G130H	-8.28	-2.53	237	I196T L167F	-2.91	2.88
38	M127K G130A	-8.19	-2.56	238	M127K K122Q	-0.18	0.18
39	G130L T26M	3.1	-13.67	239	L167M I171M	-0.31	0.37
40	L167K G130F	-5.92	-4.52	240	I196T M127K	-5.3	5.54
41	M195I G130H	-0.95	-9.48	241	M195L L167K	-1.39	1.76
42	M195L G130L	-0.58	-9.84	242	M195L L167M	1.36	-0.98
43	L167M G130V	-1.19	-9.23	243	M195V L167K	-0.87	1.3
44	L167M G130I	4.48	-14.8	244	M195V L167M	1.88	-1.43
45	L167M G130L	4.39	-14.7	245	M195I I171K	-3.28	3.82
46	M195L G130I	5.69	-15.96	246	L167F T26I	-4.78	5.36
47	M195A G130H	0.27	-10.54	247	L167M T26M	-0.46	1.04
48	M195Y G130H	-1.88	-8.36	248	I171H M127K	-5.27	5.86
49	I171M G130V	-2.48	-7.73	249	L167K T26M	-3.21	3.84
50	I171K G130C	-6.02	-4.18	250	L167M I171R	-6.69	7.4
51	M127K G130S	-8.12	-2	251	M195L I171M	-0.07	0.91
52	M127V G130H	-0.9	-9.16	252	L167M I171F	-1.29	2.16
53	L167F G130N	-5.05	-5	253	I171Q M127K	-8.36	9.24
54	I171M G130I	3.19	-13.2	254	M195T I171K	-2.48	3.37
55	I171M G130L	3.08	-13.07	255	M195V I171M	0.45	0.46
56	L167W G130V	4.86	-14.83	256	I171R M127V	-6.52	7.44
57	M195L G130V	-1.07	-8.9	257	M127K T26I	-7.17	8.15
58	M195V G130L	0.16	-10.12	258	M195A L167K	-0.15	1.17
59	M195Y G130F	-6.35	-3.56	259	L167K I171M	-2.45	3.47
60	I171K G130M	-0.53	-9.36	260	I171M T26M	-1.89	2.93
61	L167M G130F	-4.86	-4.96	261	M195A L167M	2.6	-1.54
62	L167V G130H	-2.21	-7.57	262	M127K K122S	-0.19	1.29
63	M195T G130H	-0.12	-9.64	263	L167F T26L	-4.15	5.28
64	L167W G130H	4.19	-13.88	264	L167C M127K	-5.86	7.09
65	I171M G130F	-6.32	-3.26	265	I171R M127K	-13.64	14.98
66	M127K G130W	-10.67	1.16	266	L167F I171Q	-5.8	7.15
67	I171K G130T	-5.57	-3.93	267	M127K K122H	-0.41	1.75
68	M127H G130V	3.92	-13.4	268	L167Y M127K	-2.99	4.34
69	M127H G130H	3.69	-13.14	269	L167F T26V	-4.32	5.68
70	I196V G130H	-1.64	-7.79	270	L167I M127K	-5.95	7.35
71	I171L G130H	-1.78	-7.62	271	L167F M127H	3.4	-1.97
72	M195I G130L	-0.28	-9.1	272	L167F M127S	-4.92	6.43
73	L167K G130C	-2.61	-6.61	273	M195A I171M	1.16	0.35
74	M195Y G130I	3.5	-12.66	274	M127K T26L	-6.54	8.07
75	G130H T26S	-1.82	-7.29	275	L167A M127K	-5.87	7.43
76	M195W G130L	1.97	-11.08	276	L167F K122Q	2.03	-0.45
77	I171K G130A	-5.92	-3.19	277	L167F T26A	-3.56	5.15
78	L167W G130F	3.51	-12.6	278	M195S I171K	-1.88	3.5
79	L167K G130M	2.88	-11.88	279	I196A L167F	-2.72	4.39
80	M127H G130F	1.58	-10.37	280	M195I L167K	-1.37	3.07
81	M195L G130F	-4.28	-4.51	281	M195I L167M	1.38	0.34
82	M127K G130N	-7.89	-0.88	282	M127K T26V	-6.71	8.46
83	M195V G130V	-0.65	-8.07	283	I171K M127V	-3.39	5.17
84	M195W G130I	1.8	-10.51	284	L167K I171V	-1.97	3.76
85	I171H G130H	-1.38	-7.29	285	L167F M127I	-2.38	4.18
86	G130H T26I	-3.3	-5.31	286	L167K M127V	-1.84	3.67
87	I196T G130H	-1.47	-7.14	287	I171F M127K	-7.54	9.43
88	L167W G130T	4.19	-12.8	288	L167T M127K	-5.81	7.71
89	L167M G130C	-1.56	-7.03	289	M195L T26M	-0.23	2.17
90	M195V G130I	6.18	-14.73	290	I196V I171K	-3.93	5.88
91	L167K G130T	-2.16	-6.39	291	L167F M127C	-2.28	4.24
92	G130C T26M	-2.98	-5.5	292	I196A M127K	-5.11	7.08
93	I171K G130S	-5.85	-2.64	293	M127K T26A	-5.95	7.92
94	M195W G130V	-3.75	-4.73	294	L167M I171V	0.71	1.28
95	I171Q G130H	-4.41	-4.02	295	L167F K122H	-1.49	3.53
96	I171M G130C	-2.85	-5.57	296	M195T L167K	-0.57	2.63
97	G130M T26M	2.69	-11.11	297	L167K M127S	-4.24	6.31
98	M127S G130H	-3.24	-5.18	298	L167F M127Q	0.3	1.78
99	L167Y G130H	0.93	-9.32	299	M195T L167M	2.18	-0.04
100	M127H G130T	3.27	-11.62	300	M195I I171M	-0.06	2.23
101	M195S G130H	0.42	-8.74	301	I171R M127S	-8.85	11.08
102	L167H G130V	-1.61	-6.56	302	L167K I171Q	-0.91	3.15
103	L167K G130A	-2.51	-5.65	303	M195V T26M	0.17	2.12
104	L167H G130I	4.19	-12.35	304	M127K K122T	-0.28	2.58
105	G130H T26L	-2.68	-5.48	305	I171K T26S	-4.14	6.53
106	L167H G130L	4.08	-12.22	306	M127K K122N	0.09	2.35
107	I171V G130V	-1.36	-6.75	307	L167F M127A	-2.14	4.58
108	M127C G130H	-0.59	-7.5	308	L167V I171K	-4.58	7.05
109	I171V G130I	4.31	-12.41	309	I171T M127K	-4.98	7.46
110	M195I G130I	5.45	-13.53	310	M195T I171M	0.74	1.85
111	L167M G130M	3.92	-12	311	I171A M127K	-5.21	7.86
112	I171V G130L	4.21	-12.28	312	L167F I171C	-2.95	5.69
113	I171R G130I	-2.42	-5.65	313	L167F I171A	-2.89	5.63
114	I171R G130V	-8.09	0.03	314	I171C M127K	-5.26	8.01
115	I171R G130L	-2.52	-5.5	315	I196T I171K	-3.74	6.5
116	M195A G130L	0.47	-8.48	316	L167F I171T	-2.62	5.39
117	M195I G130V	-1.11	-6.87	317	M195S L167K	0.03	2.75
118	M195T G130L	0.48	-8.42	318	M195L L167H	0.88	1.92
119	L167C G130H	-1.99	-5.91	319	I171R M127C	-6.21	9.01
120	I171K G130W	-8.57	0.69	320	M195L M127H	5.44	-2.63
121	L167M G130T	-1.11	-6.69	321	M195V M127H	6	-3.18
122	I171M G130M	2.63	-10.41	322	M195S L167M	2.78	0.07
123	M195L G130C	-1.22	-6.55	323	M195L I171V	1	1.85
124	L167I G130H	-2.09	-5.67	324	L167K M127C	-1.9	4.77
125	M195L G130T	-0.74	-6.96	325	M195V L167H	1.4	1.47
126	M127A G130H	-0.45	-7.24	326	L167K M127A	-1.76	4.63
127	M127F G130V	7.51	-15.17	327	I196S L167F	-2.6	5.48
128	I171M G130T	-2.41	-5.23	328	L167M M127V	0.42	2.5
129	M127I G130H	-0.97	-6.59	329	L167F M127T	-2.45	5.38
130	L167H G130F	-5.29	-2.24	330	M195V I171V	1.52	1.41
131	L167K G130S	-2.44	-5.09	331	M195A T26M	0.76	2.2
132	G130H T26V	-2.84	-4.68	332	I171R M127A	-6.07	9.03
133	G130L K122Q	5.09	-12.57	333	L167H T26M	-0.94	3.96
134	I171V G130F	-5.18	-2.3	334	I171K K122Q	1.38	1.66
135	L167W G130C	4.15	-11.62	335	I171R M127Q	-3.83	6.89
136	G130I K122Q	5.2	-12.65	336	I171K M127S	-7.85	10.92
137	M127H G130C	3.65	-11.09	337	I171V T26M	-0.82	3.89
138	L167M G130A	-1.47	-5.98	338	M195L I171R	-5.74	8.83
139	L167R G130H	-3.4	-4.04	339	I196V L167K	-2.01	5.14
140	M127F G130H	6.85	-14.28	340	M195V I171R	-5.22	8.35
141	M127V G130I	4.96	-12.39	341	I196V L167M	0.74	2.41
142	M127V G130L	4.86	-12.28	342	I196S M127K	-4.98	8.15
143	M127Q G130H	1.77	-9.18	343	L167M I171Y	0.55	2.62
144	G130A T26M	-2.88	-4.51	344	I171R M127H	-0.8	4.03
145	M127V G130F	-4.39	-3	345	L167C I171K	-4.34	7.61
146	L167A G130H	-2.12	-5.27	346	L167Q M127K	-4.71	8.01
147	I171R G130F	-11.77	4.43	347	M195I T26M	-0.32	3.62
148	M127V G130V	-0.71	-6.62	348	M195S I171M	1.35	1.96
149	G130V T26M	-2.76	-4.52	349	I171R T26M	-7.56	10.91
150	I171M G130A	-2.76	-4.51	350	L167K I171L	-2.19	5.65
151	M195V G130C	-0.52	-6.75	351	M195A L167H	2.12	1.35
152	M127F G130F	5.82	-13.08	352	L167M I171L	0.53	2.98
153	M195A G130V	-0.13	-7.12	353	L167H I171K	-3.85	7.37
154	G130I K122H	5.19	-12.44	354	L167S M127K	-5.65	9.17
155	G130L K122H	5.09	-12.34	355	M195A I171V	2.24	1.29
156	I171F G130H	-3.67	-3.56	356	L167M T26S	0.52	3.02
157	M195Y G130V	3.54	-10.69	357	I171K T26I	-5.62	9.16
158	I171K G130N	-5.62	-1.5	358	L167K T26S	-2.23	5.79
159	L167T G130H	-1.97	-5.12	359	I171M M127V	-0.12	3.68
160	M195T G130V	-0.32	-6.73	360	M195Y L167F	-5.38	8.96
161	G130H T26A	-2.09	-4.92	361	I196V I171M	-0.69	4.31
162	L167V G130V	-2.01	-4.97	362	I171K M127C	-3.09	6.72
163	M195L G130M	4.91	-11.89	363	I171R M127I	-6.67	10.31
164	M195A G130I	6.72	-13.7	364	L167K M127H	3.85	-0.2
165	L167V G130I	3.66	-10.62	365	M195G L167F	-0.86	4.52
166	L167V G130L	3.55	-10.5	366	L167V I171M	-1.36	5.04
167	M195V G130T	-0.33	-6.52	367	M195A I171R	-4.5	8.21
168	L167K G130W	-4.99	-1.86	368	M195L M127V	1.65	2.09
169	L167M G130S	-1.39	-5.43	369	L167A I171K	-3.75	7.54
170	G130M K122Q	4.59	-11.35	370	M195A M127H	7.12	-3.31
171	M127T G130H	-0.91	-5.84	371	M195V M127V	2.17	1.64
172	M195T G130I	6.55	-13.3	372	I171S M127K	-5.12	8.96
173	M195L G130A	-1.12	-5.62	373	L167H I171M	-0.59	4.44
174	M195Y G130W	-4.94	-1.8	374	M195L M127S	-1.16	5.09
175	L167F M127K	-11.3	4.61	375	I171K M127A	-5.07	9
176	I196A G130H	-1.29	-5.38	376	M195G M127K	-3.25	7.19
177	I171M G130S	-2.68	-3.97	377	M127V T26M	-0.17	4.12
178	I196V G130I	4.22	-10.86	378	I196T L167K	-1.85	5.8
179	I196V G130V	-1.44	-5.19	379	L167M I171H	1.02	2.94
180	I171L G130V	-1.74	-4.9	380	L167I I171K	-3.82	7.79
181	G130S T26M	-2.82	-3.81	381	M195Y M127K	-7.77	11.74
182	I196V G130L	4.12	-10.73	382	I171R M127T	-6.53	10.5
183	I171L G130I	4.08	-10.69	383	I171M T26S	-0.92	4.9
184	G130M K122H	4.6	-11.2	384	M195L L167V	0.35	3.64
185	M195Y G130L	3.99	-10.58	385	M195T T26M	0.44	3.54
186	I171L G130L	3.97	-10.56	386	M195V M127S	-0.61	4.63
187	M127H G130S	3.01	-9.55	387	L167F I171S	-2.75	6.77
188	L167W G130S	3.49	-9.96	388	M195L I196V	0.96	3.07
189	M127S G130I	1.13	-7.59	389	I196T L167M	0.91	3.13
190	I171T G130H	-1.1	-5.31	390	M195V L167V	0.87	3.19
191	M127H G130A	3.76	-10.16	391	I171K T26L	-4.99	9.08
192	L167W G130A	4.27	-10.65	392	M195V I196V	1.47	2.64
193	L167H G130C	-1.98	-4.4	393	M195I L167H	0.9	3.24
194	G130V T26S	-1.63	-4.7	394	I171K M127Q	-0.71	4.9
195	G130I T26M	2.97	-9.3	395	L167K I171K	-6.38	10.57
196	G130I T26S	4.04	-10.37	396	M195I I171V	1.02	3.18
197	I171V G130C	-1.73	-4.59	397	I171K M127H	2.32	1.88
198	L167V G130F	-5.82	-0.5	398	L167V T26M	-1.47	5.68
199	G130L T26S	3.93	-10.22	399	M195L L167W	6.13	-1.92
200	I171C G130H	-1.38	-4.88	400	I171K K122H	1.15	3.07
a ΔΔGbind is the difference of the binding energy of the enzyme−substrate complex in the TS of variant minus that of wild type.
b ΔΔGfold is the difference of the folding energy of the enzyme−substrate complex in the TS of variant minus that of wild type.

## Sheet: Table S10
Table S10. Calculated free energy changes for triple variants compared to wild type Est30. The unit of ΔΔGbind and ΔΔGfold is in kcal/mol.
Index	Mutations	ΔΔGbinda	ΔΔGfoldb	Index	Mutations	ΔΔGbinda	ΔΔGfoldb
1	L167F M127K G130H	-11.58	-9.16	101	M195L I171M G130H	-1.16	-10.79
2	L167F M127K G130L	-11.21	-7	102	M195L L167M G130L	0.5	-12.43
3	L167F M127K G130I	-11.4	-6.78	103	M195Y I171K G130H	-5.95	-5.98
4	L167F M127K G130V	-11.63	-6.1	104	M195V I171K G130L	-3.96	-7.94
5	L167M M127K G130H	-7.52	-10.01	105	L167K I171V G130H	-2.18	-9.69
6	M195L L167F G130H	-4.35	-13.03	106	M195L I171K G130V	-4.99	-6.88
7	I171K M127K G130H	-11.55	-5.72	107	M195I L167F G130C	-2.98	-8.86
8	M195L M127K G130H	-6.49	-10.01	108	I171R M127K G130H	-15.41	3.62
9	L167F M127K G130M	-6.05	-10.17	109	M195I M127K G130V	-6.75	-5.03
10	M195V L167F G130H	-3.93	-12.23	110	I171V M127K G130V	-7.25	-4.52
11	M195L L167F G130L	-3.92	-12.18	111	I171M M127K G130M	-2.22	-9.47
12	I171M M127K G130H	-7.75	-8.08	112	L167F M127H G130H	1.45	-13.13
13	L167F I171V G130H	-5.06	-10.52	113	I171K M127V G130H	-5.14	-6.51
14	L167M M127K G130I	-1.66	-13.81	114	L167K M127K G130M	-1.88	-9.73
15	L167M M127K G130L	-1.76	-13.66	115	M195L M127K G130F	-9.48	-2.04
16	M195V M127K G130H	-6.07	-9.24	116	L167M M127K G130T	-7.33	-4.18
17	I171K M127K G130I	-5.68	-9.61	117	M195V M127W G130V	6.15	-17.66
18	I171K M127K G130L	-5.79	-9.46	118	M195Y L167F G130V	-5.53	-5.96
19	L167K M127K G130H	-7.46	-7.76	119	L167F I171Q G130H	-7.47	-3.98
20	L167M I171K G130H	-4.94	-10.23	120	I171K M127S G130L	-8.01	-3.43
21	M195L M127K G130L	-6.06	-9.09	121	L167F M127S G130H	-6.87	-4.54
22	M195I L167F G130H	-4.44	-10.6	122	L167M I171V G130H	-0.82	-10.54
23	M195W L167F G130M	-5.28	-9.65	123	M195I I171K G130L	-4.41	-6.95
24	M195Y L167F G130H	-5.37	-9.47	124	I171K M127K G130T	-11.36	0.06
25	M195L L167F G130V	-4.41	-10.41	125	M195L L167F G130T	-4.15	-7.13
26	M195V L167F G130L	-3.38	-11.41	126	M195T M127K G130H	-5.1	-6.17
27	I171V M127K G130H	-7.2	-7.57	127	I196A L167F G130H	-4.78	-6.49
28	L167F M127K G130T	-11.4	-3.34	128	L167K M127V G130H	-3.6	-7.64
29	M195L M127K G130I	-0.64	-14.06	129	M195V M127K G130M	-0.32	-10.9
30	L167W M127H G130V	1.93	-16.58	130	L167F M127V G130I	-4.24	-6.96
31	L167M M127K G130V	-7.57	-6.96	131	M195Y L167K G130H	-2.14	-9.03
32	M195L L167F G130I	-4.32	-10.18	132	L167F M127V G130L	-4.02	-7.12
33	M195L I171K G130H	-4.93	-9.51	133	M195I L167K G130H	-1.61	-9.52
34	I171K M127K G130V	-11.59	-2.68	134	L167F M127Q G130H	-1.64	-9.48
35	M195I L167F G130L	-3.83	-10.43	135	M195L L167M G130I	5.44	-16.53
36	M195I M127K G130H	-6.58	-7.6	136	M195L L167W G130V	6.34	-17.39
37	M195Y M127K G130H	-7.51	-6.48	137	L167F I171M G130I	-4.45	-6.54
38	M195L M127K G130V	-6.55	-7.42	138	I196V L167F G130L	-4.87	-6.11
39	M195V M127K G130L	-5.52	-8.43	139	L167F I171M G130L	-4.06	-6.92
40	M195W L167F G130V	-5.85	-7.95	140	L167K I171Q G130H	-2.34	-8.6
41	L167F M127H G130V	1.3	-15	141	I196V L167F G130I	-5.06	-5.87
42	L167M M127K G130M	-1.99	-11.7	142	M195I L167M G130H	-0.05	-10.86
43	L167F M127V G130H	-4.42	-9.22	143	M195V L167K G130L	-0.56	-10.35
44	L167F I171M G130H	-4.63	-8.94	144	I171V M127K G130M	-1.66	-9.23
45	I196V L167F G130H	-5.24	-8.28	145	M195L L167K G130V	3.73	-14.62
46	I171K M127K G130M	-6.01	-7.5	146	M195L L167K G130M	3.57	-14.46
47	I171M M127K G130I	-1.89	-11.59	147	M195I M127K G130M	-0.8	-9.97
48	M195L L167K G130H	-1.52	-11.94	148	M195Y L167K G130I	1.58	-12.32
49	I171M M127K G130L	-2	-11.44	149	M195V I171M G130H	-0.74	-10
50	M195I M127K G130L	-5.97	-7.44	150	M195Y M127K G130V	-1.86	-8.87
51	L167K M127K G130I	-1.59	-11.79	151	I171R M127S G130H	-10.62	-0.1
52	M195L M127K G130M	-0.89	-12.47	152	M195Y L167M G130H	-0.98	-9.74
53	M195V L167F G130V	-4.15	-9.2	153	M195V L167M G130L	1.01	-11.72
54	L167K M127K G130L	-1.7	-11.64	154	M195L I171K G130M	0.67	-11.36
55	M195V I171K G130H	-4.51	-8.74	155	M195L L167M G130V	-0.01	-10.64
56	M195L L167M G130H	0.04	-13.28	156	L167M I171K G130M	0.58	-11.24
57	I171R M127H G130V	3.11	-16.34	157	M195L I171M G130L	-0.72	-9.92
58	M195L I171K G130L	-4.5	-8.63	158	M195T L167F G130L	-2.84	-7.8
59	L167F I171V G130L	-4.68	-8.34	159	M195I M127W G130V	5.74	-16.37
60	L167F I171V G130I	-4.88	-8.11	160	L167F M127V G130V	-4.46	-6.16
61	M195Y L167F G130F	-9.2	-3.71	161	I196V I171K G130H	-5.8	-4.82
62	M195V L167F G130I	-3.9	-8.99	162	I196V M127K G130I	-1.52	-9.08
63	M195L L167F G130M	1.63	-14.52	163	I171M M127W G130V	4.34	-14.94
64	M195L M127W G130V	5.7	-18.54	164	M195V L167F G130M	2.34	-12.94
65	I171M M127K G130V	-7.8	-5.03	165	L167K M127S G130H	-6	-4.58
66	M195Y M127K G130I	-1.87	-10.96	166	L167F M127K G130Y	-5.93	-4.64
67	I196T L167F G130H	-4.89	-7.93	167	I196V M127K G130L	-1.63	-8.93
68	M195V M127K G130I	-0.29	-12.46	168	L167W M127H G130T	2.58	-13.12
69	L167K I171K G130H	-6.69	-6.05	169	M195L I171V G130H	-0.64	-9.89
70	M195Y L167F G130I	-0.32	-12.39	170	L167F I171M G130V	-4.68	-5.85
71	I171V M127K G130I	-1.34	-11.36	171	I196V L167F G130V	-5.29	-5.19
72	L167M I171M G130H	-1.13	-11.54	172	M195L M127K G130T	-6.29	-4.18
73	L167K I171M G130H	-2.83	-9.83	173	I196A M127K G130H	-6.92	-3.52
74	I196V M127K G130H	-7.38	-5.27	174	M195L I171R G130H	-7.37	-3.06
75	I171V M127K G130L	-1.44	-11.2	175	M195V I171K G130V	-4.73	-5.7
76	M195I L167F G130V	-4.61	-8	176	M195I L167K G130L	-1	-9.36
77	L167M I171K G130L	-4.55	-8.06	177	M195V L167F G130T	-3.83	-6.52
78	L167M I171K G130I	-4.76	-7.83	178	M195I L167F G130M	1.66	-12
79	L167M I171R G130H	-8.45	-4.12	179	M195Y I171K G130I	-0.81	-9.5
80	L167F I171V G130V	-5.11	-7.44	180	M195Y L167F G130L	-4.09	-6.22
81	M195V M127K G130V	-6.29	-6.24	181	L167M M127V G130H	-1.35	-8.95
82	I171R M127V G130H	-8.28	-4.16	182	I196T L167F G130L	-4.48	-5.79
83	M195L L167F G130F	-7.34	-5.04	183	M195Y M127K G130L	-1.39	-8.87
84	M195V L167K G130H	-1.1	-11.17	184	L167K M127H G130V	2.96	-13.21
85	M195L L167K G130I	3.75	-16	185	L167K I171K G130I	-0.83	-9.4
86	L167F M127K G130F	-13.55	1.3	186	I196T L167F G130I	-4.71	-5.51
87	L167K M127K G130V	-7.5	-4.71	187	M195Y M127W G130V	4.37	-14.59
88	M195I L167F G130I	-4.4	-7.79	188	L167K I171K G130L	-0.93	-9.25
89	M195L M127W G130F	2.33	-14.49	189	L167F I171V G130M	0.47	-10.65
90	M195L L167K G130L	4.29	-16.45	190	M195I L167M G130L	0.56	-10.73
91	I196V L167F G130M	-4.38	-7.76	191	M195V L167K G130I	4.26	-14.41
92	I171Q M127K G130H	-9.65	-2.48	192	I171R M127Q G130H	-5.58	-4.57
93	L167M I171K G130V	-4.99	-7.15	193	I171V M127W G130V	4.63	-14.76
94	M195I I171K G130H	-5.02	-7.09	194	M195I L167F G130F	-7.55	-2.58
95	M195I M127K G130I	-0.82	-11.27	195	I196S L167F G130H	-4.62	-5.49
96	M195Y M127K G130F	-11.34	-0.73	196	L167M I171M G130L	-0.74	-9.36
97	M195T L167F G130H	-2.96	-9.08	197	L167M I171M G130I	-0.95	-9.14
98	M195V L167M G130H	0.46	-12.5	198	L167K I171M G130I	-2.65	-7.42
99	I196T M127K G130H	-7.03	-5	199	M195Y M127K G130M	-2.26	-7.8
100	M195L I171K G130I	0.92	-12.92	200	I171K M127S G130F	-14.98	6.24
a ΔΔGbind is the difference of the binding energy of the enzyme−substrate complex in the TS of variant minus that of wild type.
b ΔΔGfold is the difference of the folding energy of the enzyme−substrate complex in the TS of variant minus that of wild type.
